# Supplementary material for: MP-LAMP: parallel detection of statistically significant multi-loci markers on cloud platforms
Source: Bioinformatics. 2018 Apr 6;34(17):3047–9. doi: 10.1093/bioinformatics/bty219 (PMC6129301; doi:10.1093/bioinformatics/bty219)
Supplement: Supplementary Data [file bty219_supp.zip]

Archive with 3 entries (2 files):
- bty219-suppl_data/
- bty219-suppl_data/mplamp_supp.pdf
- bty219-suppl_data/table_S7.xlsx
