# Supplementary material for: MP-LAMP: parallel detection of statistically significant multi-loci markers on cloud platforms
Source: Bioinformatics. 2018 Apr 6;34(17):3047–9. doi: 10.1093/bioinformatics/bty219 (PMC6129301; doi:10.1093/bioinformatics/bty219)
Supplement: Supplementary Data [file bty219_supp.zip › bty219-suppl_data/table_S7.xlsx]

## Sheet: MAF 0.3
COMBID	RawP	AdjustedP	Frq	PositiveFrq	OR	Size	RsID	Chr	Position	GeneSymbol
COMB1	1.29728e-12	4.5608e-05	35	35	94.583	3	rs2276817	3	52826919	ITIH4
							rs1159148	6	106519309	AIM1
							rs429358	19	44908683	APOE
COMB2	8.45275e-11	0.0029717	30	30	78.4881	3	rs1047626	4	42001653	SLC30A9
							rs1045750	19	4251071	CCDC94
							rs429358	19	44908683	APOE
COMB3	8.45275e-11	0.0029717	30	30	78.4881	3	rs11556200	1	44978365	EIF2B3
							rs3180753	14	95193409	CLMN
							rs429358	19	44908683	APOE
COMB4	8.45275e-11	0.0029717	30	30	78.4881	3	rs2041388	12	6453669	TAPBPL
							rs227787	17	3421515	OR3A3
							rs429358	19	44908683	APOE
COMB5	8.45275e-11	0.0029717	30	30	78.4881	3	rs2041388	12	6453669	TAPBPL
							rs11568466	17	28490518	SLC13A2
							rs429358	19	44908683	APOE
COMB6	8.45275e-11	0.0029717	30	30	78.4881	3	rs778354	2	232920304	NGEF
							rs11568466	17	28490518	SLC13A2
							rs429358	19	44908683	APOE
COMB7	1.92631e-10	0.00677225	29	29	75.4	4	rs2551188	2	38075650	CYP1B1, LOC105374860
							rs2986429	11	34896827	APIP
							rs2041388	12	6453669	TAPBPL
							rs429358	19	44908683	APOE
COMB8	1.92631e-10	0.00677225	29	29	75.4	3	rs13411940	2	100470503	NMS
							rs429358	19	44908683	APOE
							rs2288876	19	48234506	CARD8
COMB9	1.92631e-10	0.00677225	29	29	75.4	3	rs1485174	3	7579140	GRM7
							rs429358	19	44908683	APOE
							rs2288876	19	48234506	CARD8
COMB10	1.92631e-10	0.00677225	29	29	75.4	3	rs17689863	2	75655272	MRPL19
							rs11648336	16	57688663	ADGRG3
							rs429358	19	44908683	APOE
COMB11	4.37324e-10	0.0153748	28	28	72.3535	4	rs7693453	4	176160917	WDR17
							rs6296	6	77462542	HTR1B, LOC105377864
							rs17349904	7	107256791	COG5
							rs429358	19	44908683	APOE
COMB12	4.37324e-10	0.0153748	28	28	72.3535	4	rs3795677	1	240329433	FMN2
							rs2926743	12	56720315	NACA
							rs745696	14	21102113	TMEM253, ZNF219
							rs429358	19	44908683	APOE
COMB13	4.37324e-10	0.0153748	28	28	72.3535	3	rs227787	17	3421515	OR3A3
							rs1045750	19	4251071	CCDC94
							rs429358	19	44908683	APOE
COMB14	4.37324e-10	0.0153748	28	28	72.3535	3	rs11096956	4	38774558	TLR10
							rs1047626	4	42001653	SLC30A9
							rs429358	19	44908683	APOE
COMB15	4.37324e-10	0.0153748	28	28	72.3535	3	rs3776100	5	141122594	PCDHB4
							rs6320	7	155070910	HTR5A, HTR5A-AS1
							rs429358	19	44908683	APOE
COMB16	4.37324e-10	0.0153748	28	28	72.3535	3	rs11768465	7	100600762	FBXO24, PCOLCE, PCOLCE-AS1
							rs1453542	11	59457411	OR4D6
							rs429358	19	44908683	APOE
COMB17	4.37324e-10	0.0153748	28	28	72.3535	3	rs2279519	11	123606643	GRAMD1B
							rs2657879	12	56471553	GLS2
							rs429358	19	44908683	APOE
COMB18	9.89115e-10	0.0347739	27	27	69.3478	4	rs1057079	1	11145000	MTOR, MTOR-AS1
							rs3795677	1	240329433	FMN2
							rs429358	19	44908683	APOE
							rs2288274	19	58061590	ZNF135
COMB19	9.89115e-10	0.0347739	27	27	69.3478	4	rs7693453	4	176160917	WDR17
							rs2926743	12	56720315	NACA
							rs1045750	19	4251071	CCDC94
							rs429358	19	44908683	APOE
COMB20	9.89115e-10	0.0347739	27	27	69.3478	4	rs2199619	2	28632090	PLB1
							rs3735442	7	78489791	MAGI2
							rs429358	19	44908683	APOE
							rs2288876	19	48234506	CARD8
COMB21	9.89115e-10	0.0347739	27	27	69.3478	4	rs2199619	2	28632090	PLB1
							rs7926767	11	123906828	OR8D4
							rs2041388	12	6453669	TAPBPL
							rs429358	19	44908683	APOE
COMB22	9.89115e-10	0.0347739	27	27	69.3478	4	rs7614915	3	7578694	GRM7
							rs1485174	3	7579140	GRM7
							rs429358	19	44908683	APOE
							rs2288876	19	48234506	CARD8
COMB23	9.89115e-10	0.0347739	27	27	69.3478	4	rs1042073	3	46443472	LTF
							rs3735442	7	78489791	MAGI2
							rs14394	19	7963659	ELAVL1
							rs429358	19	44908683	APOE
COMB24	9.89115e-10	0.0347739	27	27	69.3478	4	rs3795677	1	240329433	FMN2
							rs3734382	6	118565797	CEP85L
							rs745696	14	21102113	TMEM253, ZNF219
							rs429358	19	44908683	APOE
COMB25	9.89115e-10	0.0347739	27	27	69.3478	3	rs227787	17	3421515	OR3A3
							rs429358	19	44908683	APOE
							rs5764234	22	43716964	EFCAB6
COMB26	9.89115e-10	0.0347739	27	27	69.3478	3	rs10001845	4	153557069	KIAA0922
							rs3735478	7	44760576	ZMIZ2
							rs429358	19	44908683	APOE
COMB27	9.89115e-10	0.0347739	27	27	69.3478	3	rs2303186	16	22251192	EEF2K
							rs10512472	17	35557784	SLFN14
							rs429358	19	44908683	APOE
COMB28	9.89115e-10	0.0347739	27	27	69.3478	3	rs10761084	9	104768870	NIPSNAP3B
							rs3737220	14	20289644	TTC5
							rs429358	19	44908683	APOE
COMB29	9.89115e-10	0.0347739	27	27	69.3478	3	rs96489	11	4489054	OR52K1
							rs227787	17	3421515	OR3A3
							rs429358	19	44908683	APOE
COMB30	9.89115e-10	0.0347739	27	27	69.3478	3	rs17689863	2	75655272	MRPL19
							rs3731935	2	96354310	NCAPH
							rs429358	19	44908683	APOE
COMB31	9.89115e-10	0.0347739	27	27	69.3478	3	rs17689863	2	75655272	MRPL19
							rs12275038	11	121146108	TECTA
							rs429358	19	44908683	APOE
COMB32	9.89115e-10	0.0347739	27	27	69.3478	3	rs1544705	7	130362475	CPA5
							rs2240188	12	112965878	OAS3
							rs429358	19	44908683	APOE
COMB33	9.89115e-10	0.0347739	27	27	69.3478	3	rs1042073	3	46443472	LTF
							rs227787	17	3421515	OR3A3
							rs429358	19	44908683	APOE
COMB34	2.31144e-12	8.12624e-05	39	38	51.4928	3	rs17689863	2	75655272	MRPL19
							rs2297555	13	41260607	MTRF1
							rs429358	19	44908683	APOE
COMB35	2.31144e-12	8.12624e-05	39	38	51.4928	3	rs7926767	11	123906828	OR8D4
							rs2041388	12	6453669	TAPBPL
							rs429358	19	44908683	APOE
COMB36	5.28536e-12	0.000185815	38	37	49.777	4	rs2041388	12	6453669	TAPBPL
							rs429358	19	44908683	APOE
							rs302453	19	55878870	NLRP4
							rs302456	19	55881508	NLRP4
COMB37	2.7243e-11	0.000957771	36	35	46.4184	3	rs17689863	2	75655272	MRPL19
							rs7926767	11	123906828	OR8D4
							rs429358	19	44908683	APOE
COMB38	1.37775e-10	0.0048437	34	33	43.1538	3	rs2273363	6	83591277	SNAP91
							rs2041388	12	6453669	TAPBPL
							rs429358	19	44908683	APOE
COMB39	1.37775e-10	0.0048437	34	33	43.1538	3	rs3213975	7	37896927	NME8
							rs2041388	12	6453669	TAPBPL
							rs429358	19	44908683	APOE
COMB40	1.37775e-10	0.0048437	34	33	43.1538	3	rs2469826	17	40782338	KRT27
							rs429358	19	44908683	APOE
							rs2288876	19	48234506	CARD8
COMB41	1.37775e-10	0.0048437	34	33	43.1538	3	rs2276817	3	52826919	ITIH4
							rs1047626	4	42001653	SLC30A9
							rs429358	19	44908683	APOE
COMB42	1.37775e-10	0.0048437	34	33	43.1538	3	rs6185	8	25423283	GNRH1
							rs2041388	12	6453669	TAPBPL
							rs429358	19	44908683	APOE
COMB43	3.07629e-10	0.0108152	33	32	41.5556	4	rs2273800	14	100381369	WDR25
							rs3742387	14	100381592	WDR25
							rs429358	19	44908683	APOE
							rs2288876	19	48234506	CARD8
COMB44	3.07629e-10	0.0108152	33	32	41.5556	3	rs2041388	12	6453669	TAPBPL
							rs11630691	15	100924709	LRRK1
							rs429358	19	44908683	APOE
COMB45	3.07629e-10	0.0108152	33	32	41.5556	3	rs3213975	7	37896927	NME8
							rs1899	15	41397033	NDUFAF1
							rs429358	19	44908683	APOE
COMB46	3.07629e-10	0.0108152	33	32	41.5556	3	rs931605	4	78522682	FRAS1
							rs6320	7	155070910	HTR5A, HTR5A-AS1
							rs429358	19	44908683	APOE
COMB47	3.07629e-10	0.0108152	33	32	41.5556	3	rs1064261	1	11228700	MTOR
							rs227787	17	3421515	OR3A3
							rs429358	19	44908683	APOE
COMB48	3.07629e-10	0.0108152	33	32	41.5556	3	rs2309428	9	69228106	TJP2
							rs2279519	11	123606643	GRAMD1B
							rs429358	19	44908683	APOE
COMB49	6.83615e-10	0.0240336	32	31	39.9793	4	rs1057079	1	11145000	MTOR, MTOR-AS1
							rs1064261	1	11228700	MTOR
							rs227787	17	3421515	OR3A3
							rs429358	19	44908683	APOE
COMB50	6.83615e-10	0.0240336	32	31	39.9793	4	rs1042073	3	46443472	LTF
							rs6185	8	25423283	GNRH1
							rs2234978	10	89012071	FAS
							rs429358	19	44908683	APOE
COMB51	6.83615e-10	0.0240336	32	31	39.9793	3	rs2141543	1	247527017	GCSAML, GCSAML-AS1
							rs429358	19	44908683	APOE
							rs302456	19	55881508	NLRP4
COMB52	6.83615e-10	0.0240336	32	31	39.9793	3	rs2071823	6	36856622	PPIL1
							rs735295	12	438516	CCDC77
							rs429358	19	44908683	APOE
COMB53	6.83615e-10	0.0240336	32	31	39.9793	3	rs1882753	1	86499735	CLCA1, LOC105378827
							rs7023244	9	14819371	FREM1
							rs429358	19	44908683	APOE
COMB54	6.83615e-10	0.0240336	32	31	39.9793	3	rs10512472	17	35557784	SLFN14
							rs429358	19	44908683	APOE
							rs4838865	22	50226182	TUBGCP6
COMB55	6.83615e-10	0.0240336	32	31	39.9793	3	rs1047626	4	42001653	SLC30A9
							rs2071823	6	36856622	PPIL1
							rs429358	19	44908683	APOE
COMB56	6.83615e-10	0.0240336	32	31	39.9793	3	rs2994953	1	84565946	CTBS
							rs2141543	1	247527017	GCSAML, GCSAML-AS1
							rs429358	19	44908683	APOE
COMB57	6.83615e-10	0.0240336	32	31	39.9793	3	rs2297555	13	41260607	MTRF1
							rs227787	17	3421515	OR3A3
							rs429358	19	44908683	APOE
COMB58	5.39421e-12	0.000189642	42	40	27.3529	3	rs1159148	6	106519309	AIM1
							rs429358	19	44908683	APOE
							rs2288274	19	58061590	ZNF135
COMB59	6.0303e-11	0.00212005	39	37	24.7554	3	rs3735442	7	78489791	MAGI2
							rs429358	19	44908683	APOE
							rs2288876	19	48234506	CARD8
COMB60	1.33398e-10	0.00468982	38	36	23.9143	3	rs1052067	1	156236329	PMF1, PMF1-BGLAP
							rs2041388	12	6453669	TAPBPL
							rs429358	19	44908683	APOE
COMB61	1.33398e-10	0.00468982	38	36	23.9143	3	rs1453542	11	59457411	OR4D6
							rs429358	19	44908683	APOE
							rs2288876	19	48234506	CARD8
COMB62	1.33398e-10	0.00468982	38	36	23.9143	3	rs1042073	3	46443472	LTF
							rs3213975	7	37896927	NME8
							rs429358	19	44908683	APOE
COMB63	2.93503e-10	0.0103186	37	35	23.0851	3	rs1047626	4	42001653	SLC30A9
							rs12507775	4	73585355	RASSF6
							rs429358	19	44908683	APOE
COMB64	2.93503e-10	0.0103186	37	35	23.0851	3	rs2041388	12	6453669	TAPBPL
							rs9511451	13	24804337	RNF17
							rs429358	19	44908683	APOE
COMB65	2.93503e-10	0.0103186	37	35	23.0851	3	rs1159148	6	106519309	AIM1
							rs1045922	14	20781964	RNASE6
							rs429358	19	44908683	APOE
COMB66	2.93503e-10	0.0103186	37	35	23.0851	3	rs3740767	11	76990561	ACER3
							rs429358	19	44908683	APOE
							rs302456	19	55881508	NLRP4
COMB67	2.93503e-10	0.0103186	37	35	23.0851	3	rs757262	6	30147177	TRIM40
							rs2041388	12	6453669	TAPBPL
							rs429358	19	44908683	APOE
COMB68	2.93503e-10	0.0103186	37	35	23.0851	3	rs2295475	2	31366980	XDH
							rs3742387	14	100381592	WDR25
							rs429358	19	44908683	APOE
COMB69	6.42265e-10	0.0225799	36	34	22.2676	4	rs1453547	11	59422438	OR5A2
							rs1453542	11	59457411	OR4D6
							rs429358	19	44908683	APOE
							rs2288876	19	48234506	CARD8
COMB70	6.42265e-10	0.0225799	36	34	22.2676	4	rs3740767	11	76990561	ACER3
							rs429358	19	44908683	APOE
							rs302453	19	55878870	NLRP4
							rs302456	19	55881508	NLRP4
COMB71	6.42265e-10	0.0225799	36	34	22.2676	4	rs2295475	2	31366980	XDH
							rs2273800	14	100381369	WDR25
							rs3742387	14	100381592	WDR25
							rs429358	19	44908683	APOE
COMB72	6.42265e-10	0.0225799	36	34	22.2676	3	rs1047626	4	42001653	SLC30A9
							rs17349904	7	107256791	COG5
							rs429358	19	44908683	APOE
COMB73	6.42265e-10	0.0225799	36	34	22.2676	3	rs1057079	1	11145000	MTOR, MTOR-AS1
							rs227787	17	3421515	OR3A3
							rs429358	19	44908683	APOE
COMB74	6.42265e-10	0.0225799	36	34	22.2676	3	rs11790517	9	93020384	FGD3
							rs429358	19	44908683	APOE
							rs2288876	19	48234506	CARD8
COMB75	6.42265e-10	0.0225799	36	34	22.2676	3	rs17689863	2	75655272	MRPL19
							rs11790517	9	93020384	FGD3
							rs429358	19	44908683	APOE
COMB76	6.42265e-10	0.0225799	36	34	22.2676	3	rs3737220	14	20289644	TTC5
							rs2303186	16	22251192	EEF2K
							rs429358	19	44908683	APOE
COMB77	6.42265e-10	0.0225799	36	34	22.2676	3	rs1972715	5	179135965	ADAMTS2
							rs1045750	19	4251071	CCDC94
							rs429358	19	44908683	APOE
COMB78	6.42265e-10	0.0225799	36	34	22.2676	3	rs6320	7	155070910	HTR5A, HTR5A-AS1
							rs11109969	12	99648384	ANKS1B, FAM71C
							rs429358	19	44908683	APOE
COMB79	6.42265e-10	0.0225799	36	34	22.2676	3	rs2297555	13	41260607	MTRF1
							rs3825413	13	85794984	SLITRK6
							rs429358	19	44908683	APOE
COMB80	6.42265e-10	0.0225799	36	34	22.2676	3	rs1159148	6	106519309	AIM1
							rs6185	8	25423283	GNRH1
							rs429358	19	44908683	APOE
COMB81	6.42265e-10	0.0225799	36	34	22.2676	3	rs293833	3	191461403	LINCR-0002, PYDC2
							rs2041388	12	6453669	TAPBPL
							rs429358	19	44908683	APOE
COMB82	6.42265e-10	0.0225799	36	34	22.2676	3	rs3795677	1	240329433	FMN2
							rs3180753	14	95193409	CLMN
							rs429358	19	44908683	APOE
COMB83	1.39778e-09	0.0491412	35	33	21.4615	4	rs3734382	6	118565797	CEP85L
							rs429358	19	44908683	APOE
							rs302453	19	55878870	NLRP4
							rs302456	19	55881508	NLRP4
COMB84	1.39778e-09	0.0491412	35	33	21.4615	3	rs2141543	1	247527017	GCSAML, GCSAML-AS1
							rs6185	8	25423283	GNRH1
							rs429358	19	44908683	APOE
COMB85	1.39778e-09	0.0491412	35	33	21.4615	3	rs3735478	7	44760576	ZMIZ2
							rs429358	19	44908683	APOE
							rs2288876	19	48234506	CARD8
COMB86	1.39778e-09	0.0491412	35	33	21.4615	3	rs10067744	5	10282283	CMBL
							rs2041388	12	6453669	TAPBPL
							rs429358	19	44908683	APOE
COMB87	1.39778e-09	0.0491412	35	33	21.4615	3	rs10250905	7	37867701	NME8
							rs2041388	12	6453669	TAPBPL
							rs429358	19	44908683	APOE
COMB88	1.39778e-09	0.0491412	35	33	21.4615	3	rs931605	4	78522682	FRAS1
							rs429358	19	44908683	APOE
							rs2288876	19	48234506	CARD8
COMB89	1.39778e-09	0.0491412	35	33	21.4615	3	rs17689863	2	75655272	MRPL19
							rs6824507	4	36284306	DTHD1
							rs429358	19	44908683	APOE
COMB90	1.39778e-09	0.0491412	35	33	21.4615	3	rs6883562	5	7835441	C5orf49
							rs3213975	7	37896927	NME8
							rs429358	19	44908683	APOE
COMB91	1.39778e-09	0.0491412	35	33	21.4615	3	rs6320	7	155070910	HTR5A, HTR5A-AS1
							rs96489	11	4489054	OR52K1
							rs429358	19	44908683	APOE
COMB92	1.39778e-09	0.0491412	35	33	21.4615	3	rs9840234	3	155523950	PLCH1
							rs429358	19	44908683	APOE
							rs2288876	19	48234506	CARD8
COMB93	1.39778e-09	0.0491412	35	33	21.4615	3	rs2141543	1	247527017	GCSAML, GCSAML-AS1
							rs1972715	5	179135965	ADAMTS2
							rs429358	19	44908683	APOE
COMB94	1.39778e-09	0.0491412	35	33	21.4615	3	rs6185	8	25423283	GNRH1
							rs3825413	13	85794984	SLITRK6
							rs429358	19	44908683	APOE
COMB95	1.39778e-09	0.0491412	35	33	21.4615	3	rs6185	8	25423283	GNRH1
							rs11626693	14	21570393	OR10G3
							rs429358	19	44908683	APOE
COMB96	1.39778e-09	0.0491412	35	33	21.4615	3	rs2295475	2	31366980	XDH
							rs429358	19	44908683	APOE
							rs302456	19	55881508	NLRP4
COMB97	9.31895e-12	0.000327623	45	42	19.3284	3	rs1453542	11	59457411	OR4D6
							rs429358	19	44908683	APOE
							rs2288274	19	58061590	ZNF135
COMB98	4.54928e-11	0.00159937	43	40	18.1373	4	rs1453547	11	59422438	OR5A2
							rs1453542	11	59457411	OR4D6
							rs429358	19	44908683	APOE
							rs2288274	19	58061590	ZNF135
COMB99	4.54928e-11	0.00159937	43	40	18.1373	3	rs10067744	5	10282283	CMBL
							rs429358	19	44908683	APOE
							rs2288876	19	48234506	CARD8
COMB100	9.96405e-11	0.00350302	42	39	17.5547	3	rs7693453	4	176160917	WDR17
							rs6296	6	77462542	HTR1B, LOC105377864
							rs429358	19	44908683	APOE
COMB101	9.96405e-11	0.00350302	42	39	17.5547	3	rs2297555	13	41260607	MTRF1
							rs229592	14	64774509	SPTB
							rs429358	19	44908683	APOE
COMB102	9.96405e-11	0.00350302	42	39	17.5547	3	rs1042073	3	46443472	LTF
							rs6185	8	25423283	GNRH1
							rs429358	19	44908683	APOE
COMB103	2.16961e-10	0.00762761	41	38	16.9807	4	rs1057079	1	11145000	MTOR, MTOR-AS1
							rs1064261	1	11228700	MTOR
							rs9840234	3	155523950	PLCH1
							rs429358	19	44908683	APOE
COMB104	2.16961e-10	0.00762761	41	38	16.9807	3	rs2041388	12	6453669	TAPBPL
							rs745696	14	21102113	TMEM253, ZNF219
							rs429358	19	44908683	APOE
COMB105	2.16961e-10	0.00762761	41	38	16.9807	3	rs1052067	1	156236329	PMF1, PMF1-BGLAP
							rs429358	19	44908683	APOE
							rs2288876	19	48234506	CARD8
COMB106	2.16961e-10	0.00762761	41	38	16.9807	3	rs3731631	2	25136552	EFR3B
							rs6185	8	25423283	GNRH1
							rs429358	19	44908683	APOE
COMB107	4.69634e-10	0.0165107	40	37	16.4149	4	rs5333	4	147539884	EDNRA
							rs5334	4	147539920	EDNRA
							rs429358	19	44908683	APOE
							rs2288876	19	48234506	CARD8
COMB108	4.69634e-10	0.0165107	40	37	16.4149	3	rs6320	7	155070910	HTR5A, HTR5A-AS1
							rs10820709	9	104694993	OR13D1
							rs429358	19	44908683	APOE
COMB109	4.69634e-10	0.0165107	40	37	16.4149	3	rs11098193	4	113508250	CAMK2D
							rs1159148	6	106519309	AIM1
							rs429358	19	44908683	APOE
COMB110	4.69634e-10	0.0165107	40	37	16.4149	3	rs745696	14	21102113	TMEM253, ZNF219
							rs1045750	19	4251071	CCDC94
							rs429358	19	44908683	APOE
COMB111	1.01054e-09	0.0355271	39	36	15.8571	5	rs429358	19	44908683	APOE
							rs6007740	22	46258425	PKDREJ
							rs8143066	22	46260709	PKDREJ
							rs6519994	22	46260907	PKDREJ
							rs6007747	22	46261363	PKDREJ
COMB112	1.01054e-09	0.0355271	39	36	15.8571	4	rs2041388	12	6453669	TAPBPL
							rs2273800	14	100381369	WDR25
							rs3742387	14	100381592	WDR25
							rs429358	19	44908683	APOE
COMB113	1.01054e-09	0.0355271	39	36	15.8571	3	rs1057079	1	11145000	MTOR, MTOR-AS1
							rs11096956	4	38774558	TLR10
							rs429358	19	44908683	APOE
COMB114	1.01054e-09	0.0355271	39	36	15.8571	3	rs17208187	5	140643652	TMCO6
							rs429358	19	44908683	APOE
							rs2288274	19	58061590	ZNF135
COMB115	1.01054e-09	0.0355271	39	36	15.8571	3	rs2472530	11	5132030	OR52A5
							rs429358	19	44908683	APOE
							rs2288876	19	48234506	CARD8
COMB116	1.01054e-09	0.0355271	39	36	15.8571	3	rs2260581	1	62263188	KANK4
							rs429358	19	44908683	APOE
							rs2288876	19	48234506	CARD8
COMB117	1.01054e-09	0.0355271	39	36	15.8571	3	rs2041388	12	6453669	TAPBPL
							rs429358	19	44908683	APOE
							rs5764234	22	43716964	EFCAB6
COMB118	1.01054e-09	0.0355271	39	36	15.8571	3	rs3213975	7	37896927	NME8
							rs292557	7	135187022	WDR91
							rs429358	19	44908683	APOE
COMB119	1.01054e-09	0.0355271	39	36	15.8571	3	rs17689863	2	75655272	MRPL19
							rs3735442	7	78489791	MAGI2
							rs429358	19	44908683	APOE
COMB120	1.01054e-09	0.0355271	39	36	15.8571	3	rs1042073	3	46443472	LTF
							rs1453542	11	59457411	OR4D6
							rs429358	19	44908683	APOE
COMB121	1.01054e-09	0.0355271	39	36	15.8571	3	rs7693453	4	176160917	WDR17
							rs2806034	14	72955641	DCAF4
							rs429358	19	44908683	APOE
COMB122	1.01054e-09	0.0355271	39	36	15.8571	3	rs2199619	2	28632090	PLB1
							rs1047626	4	42001653	SLC30A9
							rs429358	19	44908683	APOE
COMB123	1.01054e-09	0.0355271	39	36	15.8571	3	rs1057079	1	11145000	MTOR, MTOR-AS1
							rs7926767	11	123906828	OR8D4
							rs429358	19	44908683	APOE
COMB124	1.01054e-09	0.0355271	39	36	15.8571	3	rs1057079	1	11145000	MTOR, MTOR-AS1
							rs9511451	13	24804337	RNF17
							rs429358	19	44908683	APOE
COMB125	1.01054e-09	0.0355271	39	36	15.8571	3	rs2230808	9	104800522	ABCA1
							rs429358	19	44908683	APOE
							rs2288274	19	58061590	ZNF135
COMB126	1.01054e-09	0.0355271	39	36	15.8571	3	rs2895647	5	146128776	LARS
							rs429358	19	44908683	APOE
							rs2288876	19	48234506	CARD8
COMB127	1.32826e-11	0.000466971	48	44	15.3333	3	rs1057079	1	11145000	MTOR, MTOR-AS1
							rs9840234	3	155523950	PLCH1
							rs429358	19	44908683	APOE
COMB128	6.32647e-11	0.00222417	46	42	14.4179	3	rs2551188	2	38075650	CYP1B1, LOC105374860
							rs2041388	12	6453669	TAPBPL
							rs429358	19	44908683	APOE
COMB129	2.93923e-10	0.0103333	44	40	13.5294	3	rs17349904	7	107256791	COG5
							rs2926743	12	56720315	NACA
							rs429358	19	44908683	APOE
COMB130	2.93923e-10	0.0103333	44	40	13.5294	3	rs2041388	12	6453669	TAPBPL
							rs429358	19	44908683	APOE
							rs2288876	19	48234506	CARD8
COMB131	2.93923e-10	0.0103333	44	40	13.5294	3	rs2895647	5	146128776	LARS
							rs17349904	7	107256791	COG5
							rs429358	19	44908683	APOE
COMB132	2.93923e-10	0.0103333	44	40	13.5294	3	rs2895647	5	146128776	LARS
							rs1159148	6	106519309	AIM1
							rs429358	19	44908683	APOE
COMB133	6.27581e-10	0.0220636	43	39	13.0949	3	rs2926743	12	56720315	NACA
							rs745696	14	21102113	TMEM253, ZNF219
							rs429358	19	44908683	APOE
COMB134	6.27581e-10	0.0220636	43	39	13.0949	3	rs2926743	12	56720315	NACA
							rs1045750	19	4251071	CCDC94
							rs429358	19	44908683	APOE
COMB135	6.27581e-10	0.0220636	43	39	13.0949	3	rs3736563	3	33416773	UBP1
							rs429358	19	44908683	APOE
							rs2288876	19	48234506	CARD8
COMB136	6.27581e-10	0.0220636	43	39	13.0949	3	rs2041388	12	6453669	TAPBPL
							rs2297555	13	41260607	MTRF1
							rs429358	19	44908683	APOE
COMB137	6.27581e-10	0.0220636	43	39	13.0949	3	rs1057079	1	11145000	MTOR, MTOR-AS1
							rs3731631	2	25136552	EFR3B
							rs429358	19	44908683	APOE
COMB138	6.27581e-10	0.0220636	43	39	13.0949	3	rs3738000	3	131228590	NEK11
							rs2041388	12	6453669	TAPBPL
							rs429358	19	44908683	APOE
COMB139	6.27581e-10	0.0220636	43	39	13.0949	3	rs3213975	7	37896927	NME8
							rs429358	19	44908683	APOE
							rs4911536	20	31864978	DUSP15
COMB140	6.27581e-10	0.0220636	43	39	13.0949	3	rs1042073	3	46443472	LTF
							rs1047626	4	42001653	SLC30A9
							rs429358	19	44908683	APOE
COMB141	6.27581e-10	0.0220636	43	39	13.0949	3	rs1057079	1	11145000	MTOR, MTOR-AS1
							rs429358	19	44908683	APOE
							rs2288274	19	58061590	ZNF135
COMB142	6.27581e-10	0.0220636	43	39	13.0949	3	rs2297555	13	41260607	MTRF1
							rs429358	19	44908683	APOE
							rs2288876	19	48234506	CARD8
COMB143	6.27581e-10	0.0220636	43	39	13.0949	3	rs1064261	1	11228700	MTOR
							rs9840234	3	155523950	PLCH1
							rs429358	19	44908683	APOE
COMB144	6.27581e-10	0.0220636	43	39	13.0949	3	rs1143006	17	83048510	B3GNTL1
							rs429358	19	44908683	APOE
							rs2288876	19	48234506	CARD8
COMB145	1.65271e-11	0.000581037	51	46	12.9508	3	rs2986429	11	34896827	APIP
							rs2041388	12	6453669	TAPBPL
							rs429358	19	44908683	APOE
COMB146	1.65271e-11	0.000581037	51	46	12.9508	2	rs227787	17	3421515	OR3A3
							rs429358	19	44908683	APOE
COMB147	1.3315e-09	0.046811	42	38	12.6667	3	rs2141543	1	247527017	GCSAML, GCSAML-AS1
							rs429358	19	44908683	APOE
							rs2288274	19	58061590	ZNF135
COMB148	1.3315e-09	0.046811	42	38	12.6667	3	rs7926767	11	123906828	OR8D4
							rs229592	14	64774509	SPTB
							rs429358	19	44908683	APOE
COMB149	1.3315e-09	0.046811	42	38	12.6667	3	rs1052373	11	47333235	MYBPC3
							rs2041388	12	6453669	TAPBPL
							rs429358	19	44908683	APOE
COMB150	1.3315e-09	0.046811	42	38	12.6667	3	rs4633449	11	6528548	DNHD1, RRP8
							rs2041388	12	6453669	TAPBPL
							rs429358	19	44908683	APOE
COMB151	1.3315e-09	0.046811	42	38	12.6667	3	rs2071823	6	36856622	PPIL1
							rs2041388	12	6453669	TAPBPL
							rs429358	19	44908683	APOE
COMB152	1.3315e-09	0.046811	42	38	12.6667	3	rs1057079	1	11145000	MTOR, MTOR-AS1
							rs735295	12	438516	CCDC77
							rs429358	19	44908683	APOE
COMB153	1.3315e-09	0.046811	42	38	12.6667	3	rs1042073	3	46443472	LTF
							rs6320	7	155070910	HTR5A, HTR5A-AS1
							rs429358	19	44908683	APOE
COMB154	1.3315e-09	0.046811	42	38	12.6667	3	rs7693453	4	176160917	WDR17
							rs17349904	7	107256791	COG5
							rs429358	19	44908683	APOE
COMB155	1.3315e-09	0.046811	42	38	12.6667	3	rs1159148	6	106519309	AIM1
							rs9511451	13	24804337	RNF17
							rs429358	19	44908683	APOE
COMB156	1.3315e-09	0.046811	42	38	12.6667	3	rs9858542	3	49664549	BSN
							rs1045750	19	4251071	CCDC94
							rs429358	19	44908683	APOE
COMB157	1.3315e-09	0.046811	42	38	12.6667	3	rs2279519	11	123606643	GRAMD1B
							rs429358	19	44908683	APOE
							rs2288876	19	48234506	CARD8
COMB158	1.3315e-09	0.046811	42	38	12.6667	3	rs292557	7	135187022	WDR91
							rs429358	19	44908683	APOE
							rs2288876	19	48234506	CARD8
COMB159	1.3315e-09	0.046811	42	38	12.6667	3	rs429358	19	44908683	APOE
							rs2288876	19	48234506	CARD8
							rs2288274	19	58061590	ZNF135
COMB160	1.3315e-09	0.046811	42	38	12.6667	3	rs429358	19	44908683	APOE
							rs2288274	19	58061590	ZNF135
							rs7205	PAR	1389430	SLC25A6
COMB161	1.3315e-09	0.046811	42	38	12.6667	3	rs2241646	11	119359253	USP2
							rs429358	19	44908683	APOE
							rs2288274	19	58061590	ZNF135
COMB162	1.3315e-09	0.046811	42	38	12.6667	3	rs1051219	12	131753204	SFSWAP
							rs429358	19	44908683	APOE
							rs5764234	22	43716964	EFCAB6
COMB163	7.71042e-11	0.00271072	49	44	12.2	3	rs1057079	1	11145000	MTOR, MTOR-AS1
							rs2297555	13	41260607	MTRF1
							rs429358	19	44908683	APOE
COMB164	1.64919e-10	0.00579799	48	43	11.8331	2	rs7615952	3	125930559	ALG1L
							rs429358	19	44908683	APOE
COMB165	3.50433e-10	0.01232	47	42	11.4716	3	rs2199619	2	28632090	PLB1
							rs2041388	12	6453669	TAPBPL
							rs429358	19	44908683	APOE
COMB166	3.50433e-10	0.01232	47	42	11.4716	3	rs8080471	17	18798906	TVP23B
							rs429358	19	44908683	APOE
							rs2288876	19	48234506	CARD8
COMB167	3.50433e-10	0.01232	47	42	11.4716	2	rs623813	6	33735311	IP6K3
							rs429358	19	44908683	APOE
COMB168	7.39705e-10	0.0260055	46	41	11.1156	3	rs1057079	1	11145000	MTOR, MTOR-AS1
							rs17349904	7	107256791	COG5
							rs429358	19	44908683	APOE
COMB169	7.39705e-10	0.0260055	46	41	11.1156	3	rs3735442	7	78489791	MAGI2
							rs2041388	12	6453669	TAPBPL
							rs429358	19	44908683	APOE
COMB170	7.39705e-10	0.0260055	46	41	11.1156	3	rs3734382	6	118565797	CEP85L
							rs2297555	13	41260607	MTRF1
							rs429358	19	44908683	APOE
COMB171	7.39705e-10	0.0260055	46	41	11.1156	3	rs2199619	2	28632090	PLB1
							rs429358	19	44908683	APOE
							rs2288876	19	48234506	CARD8
COMB172	1.80462e-10	0.00634443	51	45	10.4198	2	rs11156878	14	35266760	KIAA0391
							rs429358	19	44908683	APOE
COMB173	2.22868e-15	7.83528e-08	80	69	10.3764	2	rs2041388	12	6453669	TAPBPL
							rs429358	19	44908683	APOE
COMB174	2.22868e-15	7.83528e-08	80	69	10.3764	2	rs429358	19	44908683	APOE
							rs2288876	19	48234506	CARD8
COMB175	3.67943e-13	1.29356e-05	68	59	10.0294	2	rs17689863	2	75655272	MRPL19
							rs429358	19	44908683	APOE
COMB176	7.94257e-10	0.0279234	49	43	9.80702	3	rs1888156	9	126340560	MVB12B
							rs2041388	12	6453669	TAPBPL
							rs429358	19	44908683	APOE
COMB177	8.70297e-11	0.00305967	55	48	9.69643	2	rs2309428	9	69228106	TJP2
							rs429358	19	44908683	APOE
COMB178	8.75842e-12	0.000307916	61	53	9.69512	2	rs12275038	11	121146108	TECTA
							rs429358	19	44908683	APOE
COMB179	7.17216e-13	2.52149e-05	70	60	9.2069	2	rs6185	8	25423283	GNRH1
							rs429358	19	44908683	APOE
COMB180	3.96883e-11	0.00139531	59	51	9.18	2	rs3737220	14	20289644	TTC5
							rs429358	19	44908683	APOE
COMB181	3.82457e-10	0.0134459	53	46	9.14945	2	rs1060561	10	127127748	DOCK1
							rs429358	19	44908683	APOE
COMB182	7.40344e-22	2.6028e-14	158	121	8.97838	1	rs429358	19	44908683	APOE
COMB183	8.35816e-11	0.00293844	58	50	8.92857	2	rs11568466	17	28490518	SLC13A2
							rs429358	19	44908683	APOE
COMB184	3.63643e-11	0.00127845	62	53	8.57001	2	rs3180753	14	95193409	CLMN
							rs429358	19	44908683	APOE
COMB185	1.32191e-12	4.64739e-05	72	61	8.53518	2	rs6320	7	155070910	HTR5A, HTR5A-AS1
							rs429358	19	44908683	APOE
COMB186	7.14223e-12	0.000251097	67	57	8.52605	3	rs5333	4	147539884	EDNRA
							rs5334	4	147539920	EDNRA
							rs429358	19	44908683	APOE
COMB187	1.5856e-10	0.00557443	60	51	8.11467	2	rs7023244	9	14819371	FREM1
							rs429358	19	44908683	APOE
COMB188	6.04584e-12	0.000212551	70	59	8.11422	2	rs1047626	4	42001653	SLC30A9
							rs429358	19	44908683	APOE
COMB189	1.27827e-11	0.000449396	69	58	7.90909	2	rs429358	19	44908683	APOE
							rs5764234	22	43716964	EFCAB6
COMB190	6.65001e-11	0.00233792	64	54	7.87869	2	rs7222013	17	68271549	ARSG, SLC16A6
							rs429358	19	44908683	APOE
COMB191	3.03836e-13	1.06818e-05	82	68	7.8254	2	rs2297555	13	41260607	MTRF1
							rs429358	19	44908683	APOE
COMB192	3.03836e-13	1.06818e-05	82	68	7.8254	2	rs429358	19	44908683	APOE
							rs2288274	19	58061590	ZNF135
COMB193	4.93511e-12	0.000173502	73	61	7.77971	3	rs1057079	1	11145000	MTOR, MTOR-AS1
							rs1064261	1	11228700	MTOR
							rs429358	19	44908683	APOE
COMB194	2.6821e-11	0.000942935	68	57	7.70741	2	rs5333	4	147539884	EDNRA
							rs429358	19	44908683	APOE
COMB195	2.6821e-11	0.000942935	68	57	7.70741	2	rs2295475	2	31366980	XDH
							rs429358	19	44908683	APOE
COMB196	1.83416e-12	6.44828e-05	77	64	7.69231	2	rs1045750	19	4251071	CCDC94
							rs429358	19	44908683	APOE
COMB197	1.83416e-12	6.44828e-05	77	64	7.69231	2	rs1159148	6	106519309	AIM1
							rs429358	19	44908683	APOE
COMB198	6.7113e-10	0.0235946	58	49	7.67367	2	rs6475273	9	18950788	SAXO1
							rs429358	19	44908683	APOE
COMB199	6.7113e-10	0.0235946	58	49	7.67367	2	rs2256061	3	183494237	KLHL6
							rs429358	19	44908683	APOE
COMB200	1.04172e-11	0.000366233	72	60	7.58621	2	rs2141543	1	247527017	GCSAML, GCSAML-AS1
							rs429358	19	44908683	APOE
COMB201	1.04172e-11	0.000366233	72	60	7.58621	2	rs3213975	7	37896927	NME8
							rs429358	19	44908683	APOE
COMB202	5.58473e-11	0.0019634	67	56	7.50909	2	rs3735478	7	44760576	ZMIZ2
							rs429358	19	44908683	APOE
COMB203	3.89902e-12	0.000137076	76	63	7.50511	2	rs17346629	2	54959256	EML6
							rs429358	19	44908683	APOE
COMB204	1.36528e-09	0.0479986	57	48	7.45833	2	rs10512472	17	35557784	SLFN14
							rs429358	19	44908683	APOE
COMB205	4.88971e-13	1.71906e-05	84	69	7.43738	2	rs1042073	3	46443472	LTF
							rs429358	19	44908683	APOE
COMB206	1.15396e-10	0.00405693	66	55	7.31405	2	rs6883562	5	7835441	C5orf49
							rs429358	19	44908683	APOE
COMB207	5.78521e-10	0.0203388	61	51	7.2624	2	rs4222	7	7607055	MIOS
							rs429358	19	44908683	APOE
COMB208	1.04874e-12	3.68701e-05	83	68	7.26173	2	rs1057079	1	11145000	MTOR, MTOR-AS1
							rs429358	19	44908683	APOE
COMB209	2.3661e-10	0.0083184	65	54	7.12221	2	rs1062683	17	3936390	ATP2A3
							rs429358	19	44908683	APOE
COMB210	6.30561e-12	0.000221684	78	64	7.10204	2	rs9511451	13	24804337	RNF17
							rs429358	19	44908683	APOE
COMB211	9.35029e-11	0.00328724	69	57	7.02521	2	rs3825413	13	85794984	SLITRK6
							rs429358	19	44908683	APOE
COMB212	9.35029e-11	0.00328724	69	57	7.02521	2	rs3740767	11	76990561	ACER3
							rs429358	19	44908683	APOE
COMB213	4.81401e-10	0.0169244	64	53	6.93348	2	rs883541	17	68452980	PRKAR1A, WIPI1
							rs429358	19	44908683	APOE
COMB214	1.31908e-11	0.000463744	77	63	6.9292	2	rs7693453	4	176160917	WDR17
							rs429358	19	44908683	APOE
COMB215	1.31908e-11	0.000463744	77	63	6.9292	2	rs2994953	1	84565946	CTBS
							rs429358	19	44908683	APOE
COMB216	7.35642e-11	0.00258627	72	59	6.7883	3	rs429358	19	44908683	APOE
							rs302453	19	55878870	NLRP4
							rs302456	19	55881508	NLRP4
COMB217	7.35642e-11	0.00258627	72	59	6.7883	2	rs2071823	6	36856622	PPIL1
							rs429358	19	44908683	APOE
COMB218	2.73731e-11	0.000962345	76	62	6.7594	2	rs4669	5	136056736	TGFBI
							rs429358	19	44908683	APOE
COMB219	9.8522e-12	0.00034637	80	65	6.75375	2	rs1453542	11	59457411	OR4D6
							rs429358	19	44908683	APOE
COMB220	9.71848e-10	0.0341669	63	52	6.7478	2	rs404287	7	108194289	NRCAM
							rs429358	19	44908683	APOE
COMB221	3.8833e-10	0.0136524	67	55	6.66667	2	rs735295	12	438516	CCDC77
							rs429358	19	44908683	APOE
COMB222	3.8833e-10	0.0136524	67	55	6.66667	2	rs2799021	10	31852531	ARHGAP12
							rs429358	19	44908683	APOE
COMB223	1.50305e-10	0.00528421	71	58	6.61669	2	rs9268480	6	32396066	BTNL2, LOC101929163
							rs429358	19	44908683	APOE
COMB224	1.50305e-10	0.00528421	71	58	6.61669	2	rs429358	19	44908683	APOE
							rs7205	PAR	1389430	SLC25A6
COMB225	1.50305e-10	0.00528421	71	58	6.61669	2	rs2276817	3	52826919	ITIH4
							rs429358	19	44908683	APOE
COMB226	5.63478e-11	0.001981	75	61	6.59255	2	rs7118399	11	10764627	CTR9
							rs429358	19	44908683	APOE
COMB227	5.63478e-11	0.001981	75	61	6.59255	2	rs429358	19	44908683	APOE
							rs302456	19	55881508	NLRP4
COMB228	5.63478e-11	0.001981	75	61	6.59255	2	rs2240188	12	112965878	OAS3
							rs429358	19	44908683	APOE
COMB229	2.04516e-11	0.000719009	79	64	6.59048	2	rs292557	7	135187022	WDR91
							rs429358	19	44908683	APOE
COMB230	2.04516e-11	0.000719009	79	64	6.59048	2	rs229592	14	64774509	SPTB
							rs429358	19	44908683	APOE
COMB231	7.82069e-10	0.0274949	66	54	6.4918	2	rs13077400	3	27431574	SLC4A7
							rs429358	19	44908683	APOE
COMB232	7.82069e-10	0.0274949	66	54	6.4918	2	rs1045922	14	20781964	RNASE6
							rs429358	19	44908683	APOE
COMB233	1.4923e-11	0.000524642	82	66	6.45	2	rs2279519	11	123606643	GRAMD1B
							rs429358	19	44908683	APOE
COMB234	3.04659e-10	0.0107108	70	57	6.44796	2	rs1060060	1	200174152	NR5A2
							rs429358	19	44908683	APOE
COMB235	4.21088e-11	0.0014804	78	63	6.43009	2	rs745696	14	21102113	TMEM253, ZNF219
							rs429358	19	44908683	APOE
COMB236	4.21088e-11	0.0014804	78	63	6.43009	2	rs10067744	5	10282283	CMBL
							rs429358	19	44908683	APOE
COMB237	1.1506e-10	0.00404512	74	60	6.42857	2	rs3742387	14	100381592	WDR25
							rs429358	19	44908683	APOE
COMB238	1.1506e-10	0.00404512	74	60	6.42857	2	rs7926767	11	123906828	OR8D4
							rs429358	19	44908683	APOE
COMB239	3.07525e-11	0.00108115	81	65	6.29505	2	rs12507775	4	73585355	RASSF6
							rs429358	19	44908683	APOE
COMB240	6.12596e-10	0.0215368	69	56	6.28205	2	rs2305758	19	17052850	HAUS8
							rs429358	19	44908683	APOE
COMB241	6.12596e-10	0.0215368	69	56	6.28205	2	rs1972715	5	179135965	ADAMTS2
							rs429358	19	44908683	APOE
COMB242	8.59932e-11	0.00302323	77	62	6.27251	2	rs11109969	12	99648384	ANKS1B, FAM71C
							rs429358	19	44908683	APOE
COMB243	8.59932e-11	0.00302323	77	62	6.27251	2	rs9840234	3	155523950	PLCH1
							rs429358	19	44908683	APOE
COMB244	2.33053e-10	0.00819335	73	59	6.2674	3	rs2273800	14	100381369	WDR25
							rs3742387	14	100381592	WDR25
							rs429358	19	44908683	APOE
COMB245	6.28494e-11	0.00220957	80	64	6.14286	2	rs17349904	7	107256791	COG5
							rs429358	19	44908683	APOE
COMB246	6.28494e-11	0.00220957	80	64	6.14286	2	rs1064261	1	11228700	MTOR
							rs429358	19	44908683	APOE
COMB247	1.2219e-09	0.0429578	68	55	6.11888	2	rs9830734	3	184832712	VPS8
							rs429358	19	44908683	APOE
COMB248	1.2219e-09	0.0429578	68	55	6.11888	2	rs3180228	16	1509836	TELO2
							rs429358	19	44908683	APOE
COMB249	1.2219e-09	0.0429578	68	55	6.11888	2	rs1882753	1	86499735	CLCA1, LOC105378827
							rs429358	19	44908683	APOE
COMB250	1.2219e-09	0.0429578	68	55	6.11888	2	rs429358	19	44908683	APOE
							rs6080717	20	17494145	BFSP1
COMB251	1.74178e-10	0.00612351	76	61	6.11768	2	rs2260581	1	62263188	KANK4
							rs429358	19	44908683	APOE
COMB252	1.74178e-10	0.00612351	76	61	6.11768	2	rs564214	11	125981159	CDON
							rs429358	19	44908683	APOE
COMB253	1.74178e-10	0.00612351	76	61	6.11768	2	rs543146	11	100943838	ARHGAP42
							rs429358	19	44908683	APOE
COMB254	4.68233e-10	0.0164615	72	58	6.10896	2	rs11713321	3	88465615	LOC100506944
							rs429358	19	44908683	APOE
COMB255	4.68233e-10	0.0164615	72	58	6.10896	2	rs96489	11	4489054	OR52K1
							rs429358	19	44908683	APOE
COMB256	4.68233e-10	0.0164615	72	58	6.10896	2	rs2806034	14	72955641	DCAF4
							rs429358	19	44908683	APOE
COMB257	4.68233e-10	0.0164615	72	58	6.10896	2	rs3027232	17	8118746	ALOXE3, LOC105371522
							rs429358	19	44908683	APOE
COMB258	1.5385e-11	0.000540884	87	69	6.09034	2	rs2926743	12	56720315	NACA
							rs429358	19	44908683	APOE
COMB259	1.27384e-10	0.00447839	79	63	5.99336	2	rs3734382	6	118565797	CEP85L
							rs429358	19	44908683	APOE
COMB260	1.27384e-10	0.00447839	79	63	5.99336	2	rs6296	6	77462542	HTR1B, LOC105377864
							rs429358	19	44908683	APOE
COMB261	3.49908e-10	0.0123016	75	60	5.96552	3	rs1453547	11	59422438	OR5A2
							rs1453542	11	59457411	OR4D6
							rs429358	19	44908683	APOE
COMB262	3.49908e-10	0.0123016	75	60	5.96552	2	rs11630691	15	100924709	LRRK1
							rs429358	19	44908683	APOE
COMB263	3.49908e-10	0.0123016	75	60	5.96552	2	rs10502247	11	121128232	TECTA
							rs429358	19	44908683	APOE
COMB264	9.33101e-10	0.0328047	71	57	5.95318	3	rs1026608	11	110164536	ZC3H12C
							rs1026607	11	110164575	ZC3H12C
							rs429358	19	44908683	APOE
COMB265	9.33101e-10	0.0328047	71	57	5.95318	2	rs3764124	13	113243005	CUL4A
							rs429358	19	44908683	APOE
COMB266	9.33101e-10	0.0328047	71	57	5.95318	2	rs3796064	2	20638557	HS1BP3
							rs429358	19	44908683	APOE
COMB267	9.33101e-10	0.0328047	71	57	5.95318	2	rs778354	2	232920304	NGEF
							rs429358	19	44908683	APOE
COMB268	9.33101e-10	0.0328047	71	57	5.95318	2	rs4982419	14	21155676	OR5AU1
							rs429358	19	44908683	APOE
COMB269	3.15483e-11	0.00110913	86	68	5.9465	2	rs1051219	12	131753204	SFSWAP
							rs429358	19	44908683	APOE
COMB270	9.1277e-11	0.00320899	82	65	5.8903	2	rs10820709	9	104694993	OR13D1
							rs429358	19	44908683	APOE
COMB271	2.17066e-11	0.00076313	89	70	5.87388	2	rs429358	19	44908683	APOE
							rs4911536	20	31864978	DUSP15
COMB272	1.83685e-10	0.00645774	81	64	5.7479	2	rs4895642	6	144437662	UTRN
							rs429358	19	44908683	APOE
COMB273	5.10383e-10	0.0179433	77	61	5.70217	2	rs6531	6	33195673	RXRB
							rs429358	19	44908683	APOE
COMB274	5.10383e-10	0.0179433	77	61	5.70217	2	rs7133330	12	4352318	TIGAR
							rs429358	19	44908683	APOE
COMB275	3.66542e-10	0.0128864	80	63	5.60802	2	rs11098193	4	113508250	CAMK2D
							rs429358	19	44908683	APOE
COMB276	8.9396e-11	0.00314286	87	68	5.60039	2	rs2199619	2	28632090	PLB1
							rs429358	19	44908683	APOE
COMB277	1.00889e-09	0.0354691	76	60	5.56034	2	rs1026608	11	110164536	ZC3H12C
							rs429358	19	44908683	APOE
COMB278	2.5847e-10	0.00908693	83	65	5.53053	2	rs9913430	17	50551108	SPATA20
							rs429358	19	44908683	APOE
COMB279	2.5847e-10	0.00908693	83	65	5.53053	2	rs2551188	2	38075650	CYP1B1, LOC105374860
							rs429358	19	44908683	APOE
COMB280	2.5847e-10	0.00908693	83	65	5.53053	2	rs3731631	2	25136552	EFR3B
							rs429358	19	44908683	APOE
COMB281	7.25279e-10	0.0254983	79	62	5.47059	2	rs6978780	7	101050567	MUC17
							rs429358	19	44908683	APOE
COMB282	1.21986e-10	0.00428861	89	69	5.41682	2	rs14394	19	7963659	ELAVL1
							rs429358	19	44908683	APOE
COMB283	5.12246e-10	0.0180088	82	64	5.39683	2	rs3735442	7	78489791	MAGI2
							rs429358	19	44908683	APOE
COMB284	3.5568e-10	0.0125045	85	66	5.33684	2	rs2895647	5	146128776	LARS
							rs429358	19	44908683	APOE
COMB285	1.00654e-09	0.0353865	81	63	5.26549	2	rs2061634	9	97343499	CCDC180, LOC100499484-C9ORF174
							rs429358	19	44908683	APOE
COMB286	1.00654e-09	0.0353865	81	63	5.26549	2	rs17238798	3	42758272	CCDC13
							rs429358	19	44908683	APOE
COMB287	1.00654e-09	0.0353865	81	63	5.26549	2	rs2302291	17	69032118	ABCA9
							rs429358	19	44908683	APOE
COMB288	7.00332e-10	0.0246213	84	65	5.20863	2	rs3795677	1	240329433	FMN2
							rs429358	19	44908683	APOE
COMB289	1.36707e-09	0.0480615	83	64	5.08271	2	rs10749482	10	84212286	CDHR1
							rs429358	19	44908683	APOE
COMB290	6.34525e-10	0.0223077	89	68	5.00705	2	rs2986429	11	34896827	APIP
							rs429358	19	44908683	APOE

## Sheet: MAF 0.4
COMBID	RawP	AdjustedP	Frq	PositiveFrq	OR	Size	RsID	Chr	Position	GeneSymbol
COMB1	4.27013e-14	0.00031777	39	39	108.302	4	rs1057079	1	11145000	MTOR, MTOR-AS1
							rs1064261	1	11228700	MTOR
							rs2075800	6	31810168	HSPA1L
							rs429358	19	44908683	APOE
COMB2	1.00874e-13	0.000750672	38	38	104.798	4	rs843971	1	153304946	PGLYRP3
							rs1536207	13	45541595	ERICH6B
							rs4942848	13	49567208	RCBTB1
							rs429358	19	44908683	APOE
COMB3	1.00874e-13	0.000750672	38	38	104.798	4	rs6468171	8	33498555	MAK16, TTI2
							rs2244083	12	6461372	TAPBPL
							rs1626923	14	64779904	SPTB
							rs429358	19	44908683	APOE
COMB4	2.37308e-13	0.00176597	37	37	101.344	4	rs925453	4	186258055	KLKB1
							rs6468171	8	33498555	MAK16, TTI2
							rs2244083	12	6461372	TAPBPL
							rs429358	19	44908683	APOE
COMB5	2.37308e-13	0.00176597	37	37	101.344	4	rs6762208	3	185613376	SENP2
							rs6583546	7	48297246	ABCA13
							rs9671369	14	95439983	SYNE3
							rs429358	19	44908683	APOE
COMB6	5.55979e-13	0.00413742	36	36	97.9395	5	rs6468171	8	33498555	MAK16, TTI2
							rs2041388	12	6453669	TAPBPL
							rs2244083	12	6461372	TAPBPL
							rs1626923	14	64779904	SPTB
							rs429358	19	44908683	APOE
COMB7	5.55979e-13	0.00413742	36	36	97.9395	5	rs9283633	3	165065376	SI
							rs4925	10	104263030	GSTO1
							rs156697	10	104279426	GSTO2
							rs429358	19	44908683	APOE
							rs2254524	21	46194554	LSS
COMB8	5.55979e-13	0.00413742	36	36	97.9395	4	rs6468171	8	33498555	MAK16, TTI2
							rs1626923	14	64779904	SPTB
							rs2677879	18	2547500	METTL4
							rs429358	19	44908683	APOE
COMB9	5.55979e-13	0.00413742	36	36	97.9395	4	rs14059	9	7799605	TMEM261
							rs401926	12	52428473	KRT75
							rs7149011	14	21094400	ZNF219
							rs429358	19	44908683	APOE
COMB10	5.55979e-13	0.00413742	36	36	97.9395	4	rs6468171	8	33498555	MAK16, TTI2
							rs597480	11	85725824	SYTL2
							rs2244083	12	6461372	TAPBPL
							rs429358	19	44908683	APOE
COMB11	5.55979e-13	0.00413742	36	36	97.9395	4	rs6468171	8	33498555	MAK16, TTI2
							rs597480	11	85725824	SYTL2
							rs1197669	15	41846257	JMJD7-PLA2G4B, PLA2G4B
							rs429358	19	44908683	APOE
COMB12	5.55979e-13	0.00413742	36	36	97.9395	4	rs6468171	8	33498555	MAK16, TTI2
							rs229587	14	64796581	SPTB
							rs2677879	18	2547500	METTL4
							rs429358	19	44908683	APOE
COMB13	1.29728e-12	0.00965395	35	35	94.583	5	rs925453	4	186258055	KLKB1
							rs6468171	8	33498555	MAK16, TTI2
							rs2041388	12	6453669	TAPBPL
							rs2244083	12	6461372	TAPBPL
							rs429358	19	44908683	APOE
COMB14	1.29728e-12	0.00965395	35	35	94.583	5	rs2229857	1	154601490	ADAR
							rs3749380	3	6861609	GRM7
							rs9283633	3	165065376	SI
							rs156697	10	104279426	GSTO2
							rs429358	19	44908683	APOE
COMB15	1.29728e-12	0.00965395	35	35	94.583	5	rs9283633	3	165065376	SI
							rs27529	5	96790604	ERAP1
							rs4925	10	104263030	GSTO1
							rs156697	10	104279426	GSTO2
							rs429358	19	44908683	APOE
COMB16	1.29728e-12	0.00965395	35	35	94.583	5	rs6762208	3	185613376	SENP2
							rs6583546	7	48297246	ABCA13
							rs9671369	14	95439983	SYNE3
							rs4905318	14	95452287	SYNE3
							rs429358	19	44908683	APOE
COMB17	1.29728e-12	0.00965395	35	35	94.583	5	rs2229857	1	154601490	ADAR
							rs9283633	3	165065376	SI
							rs4925	10	104263030	GSTO1
							rs2302777	17	40023238	MED24
							rs429358	19	44908683	APOE
COMB18	1.29728e-12	0.00965395	35	35	94.583	5	rs2229857	1	154601490	ADAR
							rs9283633	3	165065376	SI
							rs156697	10	104279426	GSTO2
							rs2302777	17	40023238	MED24
							rs429358	19	44908683	APOE
COMB19	1.29728e-12	0.00965395	35	35	94.583	4	rs6583546	7	48297246	ABCA13
							rs3783185	13	99866325	CLYBL, LOC101927437
							rs9671369	14	95439983	SYNE3
							rs429358	19	44908683	APOE
COMB20	1.29728e-12	0.00965395	35	35	94.583	4	rs2444263	2	151455055	RIF1
							rs6468171	8	33498555	MAK16, TTI2
							rs2244083	12	6461372	TAPBPL
							rs429358	19	44908683	APOE
COMB21	1.29728e-12	0.00965395	35	35	94.583	4	rs2229857	1	154601490	ADAR
							rs2289025	2	205104495	PARD3B
							rs2277277	11	78661490	TENM4
							rs429358	19	44908683	APOE
COMB22	1.29728e-12	0.00965395	35	35	94.583	4	rs2251219	3	52550770	PBRM1
							rs11556924	7	130023655	ZC3HC1
							rs6468171	8	33498555	MAK16, TTI2
							rs429358	19	44908683	APOE
COMB23	1.29728e-12	0.00965395	35	35	94.583	4	rs2075800	6	31810168	HSPA1L
							rs4930979	12	31495891	DENND5B
							rs1139052	16	11384290	LOC105371082, LOC400499
							rs429358	19	44908683	APOE
COMB24	1.29728e-12	0.00965395	35	35	94.583	4	rs2075800	6	31810168	HSPA1L
							rs229587	14	64796581	SPTB
							rs429358	19	44908683	APOE
							rs2288876	19	48234506	CARD8
COMB25	1.29728e-12	0.00965395	35	35	94.583	4	rs6468171	8	33498555	MAK16, TTI2
							rs950802	11	60385110	MS4A7
							rs401926	12	52428473	KRT75
							rs429358	19	44908683	APOE
COMB26	1.29728e-12	0.00965395	35	35	94.583	4	rs2444263	2	151455055	RIF1
							rs2304725	3	10844234	SLC6A11
							rs6583546	7	48297246	ABCA13
							rs429358	19	44908683	APOE
COMB27	1.29728e-12	0.00965395	35	35	94.583	4	rs2304704	2	189565450	SLC40A1
							rs9671369	14	95439983	SYNE3
							rs690844	17	78501837	DNAH17, DNAH17-AS1
							rs429358	19	44908683	APOE
COMB28	1.29728e-12	0.00965395	35	35	94.583	4	rs2251219	3	52550770	PBRM1
							rs6468171	8	33498555	MAK16, TTI2
							rs429358	19	44908683	APOE
							rs2043211	19	48234448	CARD8
COMB29	1.29728e-12	0.00965395	35	35	94.583	4	rs10035272	5	157376490	CYFIP2, LOC102724404
							rs2075800	6	31810168	HSPA1L
							rs229587	14	64796581	SPTB
							rs429358	19	44908683	APOE
COMB30	1.29728e-12	0.00965395	35	35	94.583	4	rs8539	2	197497293	HSPD1
							rs2136477	2	231012603	SPATA3
							rs4942848	13	49567208	RCBTB1
							rs429358	19	44908683	APOE
COMB31	1.29728e-12	0.00965395	35	35	94.583	3	rs2276817	3	52826919	ITIH4
							rs1159148	6	106519309	AIM1
							rs429358	19	44908683	APOE
COMB32	1.29728e-12	0.00965395	35	35	94.583	3	rs2075800	6	31810168	HSPA1L
							rs6185	8	25423283	GNRH1
							rs429358	19	44908683	APOE
COMB33	1.29728e-12	0.00965395	35	35	94.583	3	rs2071823	6	36856622	PPIL1
							rs7149011	14	21094400	ZNF219
							rs429358	19	44908683	APOE
COMB34	3.01481e-12	0.0224353	34	34	91.2737	5	rs6583546	7	48297246	ABCA13
							rs3783185	13	99866325	CLYBL, LOC101927437
							rs9671369	14	95439983	SYNE3
							rs4905318	14	95452287	SYNE3
							rs429358	19	44908683	APOE
COMB35	3.01481e-12	0.0224353	34	34	91.2737	5	rs3013105	1	13475856	LRRC38
							rs6759892	2	233693022	UGT1A10, UGT1A6, UGT1A7, UGT1A8, UGT1A9
							rs11096957	4	38774869	TLR10
							rs2302777	17	40023238	MED24
							rs429358	19	44908683	APOE
COMB36	3.01481e-12	0.0224353	34	34	91.2737	5	rs2444263	2	151455055	RIF1
							rs6468171	8	33498555	MAK16, TTI2
							rs2041388	12	6453669	TAPBPL
							rs2244083	12	6461372	TAPBPL
							rs429358	19	44908683	APOE
COMB37	3.01481e-12	0.0224353	34	34	91.2737	5	rs17118	3	38362980	XYLB
							rs11643487	16	3356515	OR2C1
							rs11648783	16	3356625	OR2C1
							rs2108978	17	19958144	AKAP10
							rs429358	19	44908683	APOE
COMB38	3.01481e-12	0.0224353	34	34	91.2737	5	rs11556924	7	130023655	ZC3HC1
							rs2041388	12	6453669	TAPBPL
							rs9671369	14	95439983	SYNE3
							rs4905318	14	95452287	SYNE3
							rs429358	19	44908683	APOE
COMB39	3.01481e-12	0.0224353	34	34	91.2737	5	rs1052053	1	156232381	PMF1, PMF1-BGLAP
							rs1052067	1	156236329	PMF1, PMF1-BGLAP
							rs6583546	7	48297246	ABCA13
							rs3783185	13	99866325	CLYBL, LOC101927437
							rs429358	19	44908683	APOE
COMB40	3.01481e-12	0.0224353	34	34	91.2737	5	rs2251219	3	52550770	PBRM1
							rs6762208	3	185613376	SENP2
							rs9671369	14	95439983	SYNE3
							rs710100	14	103135940	TNFAIP2
							rs429358	19	44908683	APOE
COMB41	3.01481e-12	0.0224353	34	34	91.2737	5	rs9283633	3	165065376	SI
							rs6296	6	77462542	HTR1B, LOC105377864
							rs429358	19	44908683	APOE
							rs2074059	19	57474091	ZNF772
							rs2074060	19	57474197	ZNF772
COMB42	3.01481e-12	0.0224353	34	34	91.2737	5	rs9283633	3	165065376	SI
							rs4925	10	104263030	GSTO1
							rs1536207	13	45541595	ERICH6B
							rs2302777	17	40023238	MED24
							rs429358	19	44908683	APOE
COMB43	3.01481e-12	0.0224353	34	34	91.2737	5	rs6762208	3	185613376	SENP2
							rs6583546	7	48297246	ABCA13
							rs9671369	14	95439983	SYNE3
							rs710100	14	103135940	TNFAIP2
							rs429358	19	44908683	APOE
COMB44	3.01481e-12	0.0224353	34	34	91.2737	5	rs14059	9	7799605	TMEM261
							rs2041388	12	6453669	TAPBPL
							rs2244083	12	6461372	TAPBPL
							rs749240	17	2282805	SMG6
							rs429358	19	44908683	APOE
COMB45	3.01481e-12	0.0224353	34	34	91.2737	5	rs6468171	8	33498555	MAK16, TTI2
							rs597480	11	85725824	SYTL2
							rs647912	11	85745659	SYTL2
							rs2244083	12	6461372	TAPBPL
							rs429358	19	44908683	APOE
COMB46	3.01481e-12	0.0224353	34	34	91.2737	5	rs6468171	8	33498555	MAK16, TTI2
							rs597480	11	85725824	SYTL2
							rs2041388	12	6453669	TAPBPL
							rs2244083	12	6461372	TAPBPL
							rs429358	19	44908683	APOE
COMB47	3.01481e-12	0.0224353	34	34	91.2737	5	rs2041388	12	6453669	TAPBPL
							rs2244083	12	6461372	TAPBPL
							rs229587	14	64796581	SPTB
							rs749240	17	2282805	SMG6
							rs429358	19	44908683	APOE
COMB48	3.01481e-12	0.0224353	34	34	91.2737	4	rs6583546	7	48297246	ABCA13
							rs6468171	8	33498555	MAK16, TTI2
							rs4942848	13	49567208	RCBTB1
							rs429358	19	44908683	APOE
COMB49	3.01481e-12	0.0224353	34	34	91.2737	4	rs6583546	7	48297246	ABCA13
							rs4925	10	104263030	GSTO1
							rs1139052	16	11384290	LOC105371082, LOC400499
							rs429358	19	44908683	APOE
COMB50	3.01481e-12	0.0224353	34	34	91.2737	4	rs2075800	6	31810168	HSPA1L
							rs1536207	13	45541595	ERICH6B
							rs229587	14	64796581	SPTB
							rs429358	19	44908683	APOE
COMB51	3.01481e-12	0.0224353	34	34	91.2737	4	rs2304725	3	10844234	SLC6A11
							rs12507775	4	73585355	RASSF6
							rs1139052	16	11384290	LOC105371082, LOC400499
							rs429358	19	44908683	APOE
COMB52	3.01481e-12	0.0224353	34	34	91.2737	4	rs6583546	7	48297246	ABCA13
							rs7101919	11	5489457	OR51B5, OR52D1
							rs7149011	14	21094400	ZNF219
							rs429358	19	44908683	APOE
COMB53	3.01481e-12	0.0224353	34	34	91.2737	4	rs4925	10	104263030	GSTO1
							rs1139052	16	11384290	LOC105371082, LOC400499
							rs2677879	18	2547500	METTL4
							rs429358	19	44908683	APOE
COMB54	3.01481e-12	0.0224353	34	34	91.2737	4	rs2075800	6	31810168	HSPA1L
							rs2958127	12	56720522	NACA
							rs1139052	16	11384290	LOC105371082, LOC400499
							rs429358	19	44908683	APOE
COMB55	3.01481e-12	0.0224353	34	34	91.2737	4	rs2070171	2	68386577	PLEK
							rs17118	3	38362980	XYLB
							rs716745	11	57187371	LRRC55
							rs429358	19	44908683	APOE
COMB56	3.01481e-12	0.0224353	34	34	91.2737	4	rs4664114	2	152521944	FMNL2
							rs1059312	12	128794318	SLC15A4
							rs745696	14	21102113	TMEM253, ZNF219
							rs429358	19	44908683	APOE
COMB57	3.01481e-12	0.0224353	34	34	91.2737	4	rs744224	1	156548586	IQGAP3
							rs2251219	3	52550770	PBRM1
							rs6468171	8	33498555	MAK16, TTI2
							rs429358	19	44908683	APOE
COMB58	3.01481e-12	0.0224353	34	34	91.2737	4	rs1055055	1	42414844	RIMKLA
							rs925453	4	186258055	KLKB1
							rs6468171	8	33498555	MAK16, TTI2
							rs429358	19	44908683	APOE
COMB59	3.01481e-12	0.0224353	34	34	91.2737	4	rs14059	9	7799605	TMEM261
							rs3740767	11	76990561	ACER3
							rs229587	14	64796581	SPTB
							rs429358	19	44908683	APOE
COMB60	3.01481e-12	0.0224353	34	34	91.2737	4	rs3217805	12	4278917	CCND2
							rs2041388	12	6453669	TAPBPL
							rs429358	19	44908683	APOE
							rs6509975	19	55962093	NLRP8
COMB61	3.01481e-12	0.0224353	34	34	91.2737	4	rs3217805	12	4278917	CCND2
							rs2244083	12	6461372	TAPBPL
							rs429358	19	44908683	APOE
							rs6509975	19	55962093	NLRP8
COMB62	3.01481e-12	0.0224353	34	34	91.2737	4	rs2289025	2	205104495	PARD3B
							rs6583546	7	48297246	ABCA13
							rs1139052	16	11384290	LOC105371082, LOC400499
							rs429358	19	44908683	APOE
COMB63	3.01481e-12	0.0224353	34	34	91.2737	4	rs1056932	3	187729243	BCL6, LOC100131635
							rs7101919	11	5489457	OR51B5, OR52D1
							rs429358	19	44908683	APOE
							rs1146250	20	36839309	SOGA1
COMB64	3.01481e-12	0.0224353	34	34	91.2737	4	rs2289025	2	205104495	PARD3B
							rs4930979	12	31495891	DENND5B
							rs1139052	16	11384290	LOC105371082, LOC400499
							rs429358	19	44908683	APOE
COMB65	3.01481e-12	0.0224353	34	34	91.2737	4	rs6468171	8	33498555	MAK16, TTI2
							rs2244083	12	6461372	TAPBPL
							rs1536207	13	45541595	ERICH6B
							rs429358	19	44908683	APOE
COMB66	3.01481e-12	0.0224353	34	34	91.2737	4	rs1493954	11	12294367	MICALCL
							rs7149011	14	21094400	ZNF219
							rs710100	14	103135940	TNFAIP2
							rs429358	19	44908683	APOE
COMB67	3.01481e-12	0.0224353	34	34	91.2737	4	rs4925	10	104263030	GSTO1
							rs1536207	13	45541595	ERICH6B
							rs3825569	14	100883960	MIR136, MIR432, RTL1
							rs429358	19	44908683	APOE
COMB68	3.01481e-12	0.0224353	34	34	91.2737	4	rs2304704	2	189565450	SLC40A1
							rs6762208	3	185613376	SENP2
							rs9671369	14	95439983	SYNE3
							rs429358	19	44908683	APOE
COMB69	3.01481e-12	0.0224353	34	34	91.2737	4	rs1052053	1	156232381	PMF1, PMF1-BGLAP
							rs6468171	8	33498555	MAK16, TTI2
							rs2244083	12	6461372	TAPBPL
							rs429358	19	44908683	APOE
COMB70	3.01481e-12	0.0224353	34	34	91.2737	4	rs2289025	2	205104495	PARD3B
							rs6468171	8	33498555	MAK16, TTI2
							rs229587	14	64796581	SPTB
							rs429358	19	44908683	APOE
COMB71	3.01481e-12	0.0224353	34	34	91.2737	4	rs2289025	2	205104495	PARD3B
							rs429358	19	44908683	APOE
							rs6509975	19	55962093	NLRP8
							rs4911536	20	31864978	DUSP15
COMB72	1.08874e-15	8.10206e-06	48	47	68.1318	3	rs6468171	8	33498555	MAK16, TTI2
							rs2244083	12	6461372	TAPBPL
							rs429358	19	44908683	APOE
COMB73	6.18126e-15	4.5999e-05	46	45	64.2366	4	rs6468171	8	33498555	MAK16, TTI2
							rs2041388	12	6453669	TAPBPL
							rs2244083	12	6461372	TAPBPL
							rs429358	19	44908683	APOE
COMB74	6.18126e-15	4.5999e-05	46	45	64.2366	3	rs2075800	6	31810168	HSPA1L
							rs1139052	16	11384290	LOC105371082, LOC400499
							rs429358	19	44908683	APOE
COMB75	6.18126e-15	4.5999e-05	46	45	64.2366	3	rs2041388	12	6453669	TAPBPL
							rs9671369	14	95439983	SYNE3
							rs429358	19	44908683	APOE
COMB76	3.441e-14	0.000256068	44	43	60.4586	4	rs2041388	12	6453669	TAPBPL
							rs2244083	12	6461372	TAPBPL
							rs9671369	14	95439983	SYNE3
							rs429358	19	44908683	APOE
COMB77	3.441e-14	0.000256068	44	43	60.4586	4	rs2041388	12	6453669	TAPBPL
							rs9671369	14	95439983	SYNE3
							rs4905318	14	95452287	SYNE3
							rs429358	19	44908683	APOE
COMB78	8.0596e-14	0.00059977	43	42	58.6119	4	rs2041388	12	6453669	TAPBPL
							rs2244083	12	6461372	TAPBPL
							rs749240	17	2282805	SMG6
							rs429358	19	44908683	APOE
COMB79	8.0596e-14	0.00059977	43	42	58.6119	3	rs1057079	1	11145000	MTOR, MTOR-AS1
							rs2075800	6	31810168	HSPA1L
							rs429358	19	44908683	APOE
COMB80	8.0596e-14	0.00059977	43	42	58.6119	3	rs2584	8	6445503	MCPH1
							rs2279519	11	123606643	GRAMD1B
							rs429358	19	44908683	APOE
COMB81	1.87862e-13	0.00139801	42	41	56.7926	5	rs2041388	12	6453669	TAPBPL
							rs2244083	12	6461372	TAPBPL
							rs9671369	14	95439983	SYNE3
							rs4905318	14	95452287	SYNE3
							rs429358	19	44908683	APOE
COMB82	1.87862e-13	0.00139801	42	41	56.7926	5	rs2732315	8	33455810	FUT10
							rs6468171	8	33498555	MAK16, TTI2
							rs401926	12	52428473	KRT75
							rs1626923	14	64779904	SPTB
							rs429358	19	44908683	APOE
COMB83	1.87862e-13	0.00139801	42	41	56.7926	4	rs1422698	5	75147306	ANKRD31
							rs4925	10	104263030	GSTO1
							rs1536207	13	45541595	ERICH6B
							rs429358	19	44908683	APOE
COMB84	4.35783e-13	0.00324296	41	40	55	5	rs6468171	8	33498555	MAK16, TTI2
							rs298104	12	52424719	KRT75
							rs401926	12	52428473	KRT75
							rs1626923	14	64779904	SPTB
							rs429358	19	44908683	APOE
COMB85	4.35783e-13	0.00324296	41	40	55	4	rs848291	2	58161560	FANCL
							rs6583546	7	48297246	ABCA13
							rs11614418	12	103674033	STAB2
							rs429358	19	44908683	APOE
COMB86	4.35783e-13	0.00324296	41	40	55	4	rs9283633	3	165065376	SI
							rs4925	10	104263030	GSTO1
							rs1536207	13	45541595	ERICH6B
							rs429358	19	44908683	APOE
COMB87	4.35783e-13	0.00324296	41	40	55	4	rs9283633	3	165065376	SI
							rs7101919	11	5489457	OR51B5, OR52D1
							rs429358	19	44908683	APOE
							rs1146250	20	36839309	SOGA1
COMB88	4.35783e-13	0.00324296	41	40	55	4	rs2732315	8	33455810	FUT10
							rs6468171	8	33498555	MAK16, TTI2
							rs2244083	12	6461372	TAPBPL
							rs429358	19	44908683	APOE
COMB89	4.35783e-13	0.00324296	41	40	55	4	rs6468171	8	33498555	MAK16, TTI2
							rs2244083	12	6461372	TAPBPL
							rs401926	12	52428473	KRT75
							rs429358	19	44908683	APOE
COMB90	4.35783e-13	0.00324296	41	40	55	4	rs3749380	3	6861609	GRM7
							rs2075800	6	31810168	HSPA1L
							rs229587	14	64796581	SPTB
							rs429358	19	44908683	APOE
COMB91	1.00604e-12	0.00748663	40	39	53.2336	5	rs6468171	8	33498555	MAK16, TTI2
							rs2041388	12	6453669	TAPBPL
							rs2244083	12	6461372	TAPBPL
							rs401926	12	52428473	KRT75
							rs429358	19	44908683	APOE
COMB92	1.00604e-12	0.00748663	40	39	53.2336	4	rs6583546	7	48297246	ABCA13
							rs3783185	13	99866325	CLYBL, LOC101927437
							rs710100	14	103135940	TNFAIP2
							rs429358	19	44908683	APOE
COMB93	1.00604e-12	0.00748663	40	39	53.2336	4	rs950802	11	60385110	MS4A7
							rs647912	11	85745659	SYTL2
							rs2303345	14	75690265	TTLL5
							rs429358	19	44908683	APOE
COMB94	1.00604e-12	0.00748663	40	39	53.2336	4	rs2136477	2	231012603	SPATA3
							rs7986	7	36513047	AOAH
							rs6583546	7	48297246	ABCA13
							rs429358	19	44908683	APOE
COMB95	1.00604e-12	0.00748663	40	39	53.2336	4	rs2251219	3	52550770	PBRM1
							rs2276817	3	52826919	ITIH4
							rs9671369	14	95439983	SYNE3
							rs429358	19	44908683	APOE
COMB96	1.00604e-12	0.00748663	40	39	53.2336	4	rs2251219	3	52550770	PBRM1
							rs6762208	3	185613376	SENP2
							rs6468171	8	33498555	MAK16, TTI2
							rs429358	19	44908683	APOE
COMB97	1.00604e-12	0.00748663	40	39	53.2336	4	rs2251219	3	52550770	PBRM1
							rs6762208	3	185613376	SENP2
							rs4925	10	104263030	GSTO1
							rs429358	19	44908683	APOE
COMB98	1.00604e-12	0.00748663	40	39	53.2336	4	rs2075800	6	31810168	HSPA1L
							rs2074589	7	122438359	CADPS2
							rs229587	14	64796581	SPTB
							rs429358	19	44908683	APOE
COMB99	1.00604e-12	0.00748663	40	39	53.2336	4	rs9283633	3	165065376	SI
							rs4925	10	104263030	GSTO1
							rs950802	11	60385110	MS4A7
							rs429358	19	44908683	APOE
COMB100	1.00604e-12	0.00748663	40	39	53.2336	4	rs9283633	3	165065376	SI
							rs4925	10	104263030	GSTO1
							rs2677879	18	2547500	METTL4
							rs429358	19	44908683	APOE
COMB101	1.00604e-12	0.00748663	40	39	53.2336	4	rs2251219	3	52550770	PBRM1
							rs6468171	8	33498555	MAK16, TTI2
							rs401926	12	52428473	KRT75
							rs429358	19	44908683	APOE
COMB102	1.00604e-12	0.00748663	40	39	53.2336	4	rs2251219	3	52550770	PBRM1
							rs6468171	8	33498555	MAK16, TTI2
							rs229587	14	64796581	SPTB
							rs429358	19	44908683	APOE
COMB103	1.00604e-12	0.00748663	40	39	53.2336	4	rs6583546	7	48297246	ABCA13
							rs229587	14	64796581	SPTB
							rs8058922	16	74661180	RFWD3
							rs429358	19	44908683	APOE
COMB104	1.00604e-12	0.00748663	40	39	53.2336	4	rs8539	2	197497293	HSPD1
							rs2136477	2	231012603	SPATA3
							rs6583546	7	48297246	ABCA13
							rs429358	19	44908683	APOE
COMB105	1.00604e-12	0.00748663	40	39	53.2336	4	rs2289025	2	205104495	PARD3B
							rs9283633	3	165065376	SI
							rs156697	10	104279426	GSTO2
							rs429358	19	44908683	APOE
COMB106	1.00604e-12	0.00748663	40	39	53.2336	3	rs7926767	11	123906828	OR8D4
							rs2244083	12	6461372	TAPBPL
							rs429358	19	44908683	APOE
COMB107	2.31144e-12	0.017201	39	38	51.4928	5	rs2251219	3	52550770	PBRM1
							rs2276817	3	52826919	ITIH4
							rs9671369	14	95439983	SYNE3
							rs4905318	14	95452287	SYNE3
							rs429358	19	44908683	APOE
COMB108	2.31144e-12	0.017201	39	38	51.4928	5	rs9283633	3	165065376	SI
							rs4925	10	104263030	GSTO1
							rs156697	10	104279426	GSTO2
							rs950802	11	60385110	MS4A7
							rs429358	19	44908683	APOE
COMB109	2.31144e-12	0.017201	39	38	51.4928	5	rs2732315	8	33455810	FUT10
							rs6468171	8	33498555	MAK16, TTI2
							rs2041388	12	6453669	TAPBPL
							rs2244083	12	6461372	TAPBPL
							rs429358	19	44908683	APOE
COMB110	2.31144e-12	0.017201	39	38	51.4928	4	rs11096957	4	38774869	TLR10
							rs3815550	14	76770036	VASH1
							rs2302777	17	40023238	MED24
							rs429358	19	44908683	APOE
COMB111	2.31144e-12	0.017201	39	38	51.4928	4	rs6583546	7	48297246	ABCA13
							rs1493954	11	12294367	MICALCL
							rs9671369	14	95439983	SYNE3
							rs429358	19	44908683	APOE
COMB112	2.31144e-12	0.017201	39	38	51.4928	4	rs722575	5	40998132	C7, MROH2B
							rs156697	10	104279426	GSTO2
							rs429358	19	44908683	APOE
							rs9605146	22	16784303	XKR3
COMB113	2.31144e-12	0.017201	39	38	51.4928	4	rs2251219	3	52550770	PBRM1
							rs6762208	3	185613376	SENP2
							rs9671369	14	95439983	SYNE3
							rs429358	19	44908683	APOE
COMB114	2.31144e-12	0.017201	39	38	51.4928	4	rs4103004	3	20001341	PP2D1
							rs6468171	8	33498555	MAK16, TTI2
							rs716745	11	57187371	LRRC55
							rs429358	19	44908683	APOE
COMB115	2.31144e-12	0.017201	39	38	51.4928	4	rs9283633	3	165065376	SI
							rs11096957	4	38774869	TLR10
							rs2302777	17	40023238	MED24
							rs429358	19	44908683	APOE
COMB116	2.31144e-12	0.017201	39	38	51.4928	4	rs9283633	3	165065376	SI
							rs12531020	7	130366208	CPA5, LOC105375504
							rs4925	10	104263030	GSTO1
							rs429358	19	44908683	APOE
COMB117	2.31144e-12	0.017201	39	38	51.4928	4	rs9283633	3	165065376	SI
							rs4925	10	104263030	GSTO1
							rs1044856	13	42888285	EPSTI1
							rs429358	19	44908683	APOE
COMB118	2.31144e-12	0.017201	39	38	51.4928	4	rs9283633	3	165065376	SI
							rs4925	10	104263030	GSTO1
							rs429358	19	44908683	APOE
							rs2254524	21	46194554	LSS
COMB119	2.31144e-12	0.017201	39	38	51.4928	4	rs3013105	1	13475856	LRRC38
							rs3749380	3	6861609	GRM7
							rs2075800	6	31810168	HSPA1L
							rs429358	19	44908683	APOE
COMB120	2.31144e-12	0.017201	39	38	51.4928	4	rs2251219	3	52550770	PBRM1
							rs6468171	8	33498555	MAK16, TTI2
							rs690844	17	78501837	DNAH17, DNAH17-AS1
							rs429358	19	44908683	APOE
COMB121	2.31144e-12	0.017201	39	38	51.4928	4	rs362272	4	3233252	HTT
							rs4925	10	104263030	GSTO1
							rs1536207	13	45541595	ERICH6B
							rs429358	19	44908683	APOE
COMB122	2.31144e-12	0.017201	39	38	51.4928	4	rs2289025	2	205104495	PARD3B
							rs1127101	2	219175607	CNPPD1
							rs9283633	3	165065376	SI
							rs429358	19	44908683	APOE
COMB123	2.31144e-12	0.017201	39	38	51.4928	4	rs2289025	2	205104495	PARD3B
							rs9283633	3	165065376	SI
							rs4925	10	104263030	GSTO1
							rs429358	19	44908683	APOE
COMB124	2.31144e-12	0.017201	39	38	51.4928	3	rs744224	1	156548586	IQGAP3
							rs429358	19	44908683	APOE
							rs2288876	19	48234506	CARD8
COMB125	2.31144e-12	0.017201	39	38	51.4928	3	rs7926767	11	123906828	OR8D4
							rs2041388	12	6453669	TAPBPL
							rs429358	19	44908683	APOE
COMB126	2.31144e-12	0.017201	39	38	51.4928	3	rs17689863	2	75655272	MRPL19
							rs2297555	13	41260607	MTRF1
							rs429358	19	44908683	APOE
COMB127	5.28536e-12	0.039332	38	37	49.777	5	rs6583546	7	48297246	ABCA13
							rs6468171	8	33498555	MAK16, TTI2
							rs1626923	14	64779904	SPTB
							rs229587	14	64796581	SPTB
							rs429358	19	44908683	APOE
COMB128	5.28536e-12	0.039332	38	37	49.777	5	rs2075800	6	31810168	HSPA1L
							rs9671369	14	95439983	SYNE3
							rs4905318	14	95452287	SYNE3
							rs2302777	17	40023238	MED24
							rs429358	19	44908683	APOE
COMB129	5.28536e-12	0.039332	38	37	49.777	5	rs1801262	2	181678727	NEUROD1
							rs2732315	8	33455810	FUT10
							rs6468171	8	33498555	MAK16, TTI2
							rs1626923	14	64779904	SPTB
							rs429358	19	44908683	APOE
COMB130	5.28536e-12	0.039332	38	37	49.777	5	rs950802	11	60385110	MS4A7
							rs597480	11	85725824	SYTL2
							rs647912	11	85745659	SYTL2
							rs2303345	14	75690265	TTLL5
							rs429358	19	44908683	APOE
COMB131	5.28536e-12	0.039332	38	37	49.777	5	rs2075800	6	31810168	HSPA1L
							rs11556924	7	130023655	ZC3HC1
							rs9671369	14	95439983	SYNE3
							rs4905318	14	95452287	SYNE3
							rs429358	19	44908683	APOE
COMB132	5.28536e-12	0.039332	38	37	49.777	5	rs2251219	3	52550770	PBRM1
							rs6762208	3	185613376	SENP2
							rs4925	10	104263030	GSTO1
							rs156697	10	104279426	GSTO2
							rs429358	19	44908683	APOE
COMB133	5.28536e-12	0.039332	38	37	49.777	5	rs9283633	3	165065376	SI
							rs4925	10	104263030	GSTO1
							rs156697	10	104279426	GSTO2
							rs1536207	13	45541595	ERICH6B
							rs429358	19	44908683	APOE
COMB134	5.28536e-12	0.039332	38	37	49.777	5	rs6468171	8	33498555	MAK16, TTI2
							rs2244083	12	6461372	TAPBPL
							rs298104	12	52424719	KRT75
							rs401926	12	52428473	KRT75
							rs429358	19	44908683	APOE
COMB135	5.28536e-12	0.039332	38	37	49.777	5	rs1422698	5	75147306	ANKRD31
							rs4925	10	104263030	GSTO1
							rs156697	10	104279426	GSTO2
							rs1536207	13	45541595	ERICH6B
							rs429358	19	44908683	APOE
COMB136	5.28536e-12	0.039332	38	37	49.777	4	rs5864	11	7651783	PPFIBP2
							rs4939208	11	58358831	OR5B17
							rs429358	19	44908683	APOE
							rs2074059	19	57474091	ZNF772
COMB137	5.28536e-12	0.039332	38	37	49.777	4	rs6583546	7	48297246	ABCA13
							rs6468171	8	33498555	MAK16, TTI2
							rs3783185	13	99866325	CLYBL, LOC101927437
							rs429358	19	44908683	APOE
COMB138	5.28536e-12	0.039332	38	37	49.777	4	rs6583546	7	48297246	ABCA13
							rs4925	10	104263030	GSTO1
							rs1536207	13	45541595	ERICH6B
							rs429358	19	44908683	APOE
COMB139	5.28536e-12	0.039332	38	37	49.777	4	rs1801262	2	181678727	NEUROD1
							rs2075800	6	31810168	HSPA1L
							rs1626923	14	64779904	SPTB
							rs429358	19	44908683	APOE
COMB140	5.28536e-12	0.039332	38	37	49.777	4	rs6924002	6	116793059	GPRC6A
							rs156697	10	104279426	GSTO2
							rs429358	19	44908683	APOE
							rs1801311	22	42090718	NDUFA6, NDUFA6-AS1
COMB141	5.28536e-12	0.039332	38	37	49.777	4	rs2136477	2	231012603	SPATA3
							rs6468171	8	33498555	MAK16, TTI2
							rs597480	11	85725824	SYTL2
							rs429358	19	44908683	APOE
COMB142	5.28536e-12	0.039332	38	37	49.777	4	rs2251219	3	52550770	PBRM1
							rs647912	11	85745659	SYTL2
							rs4942848	13	49567208	RCBTB1
							rs429358	19	44908683	APOE
COMB143	5.28536e-12	0.039332	38	37	49.777	4	rs4103004	3	20001341	PP2D1
							rs6468171	8	33498555	MAK16, TTI2
							rs2244083	12	6461372	TAPBPL
							rs429358	19	44908683	APOE
COMB144	5.28536e-12	0.039332	38	37	49.777	4	rs9283633	3	165065376	SI
							rs6762208	3	185613376	SENP2
							rs4925	10	104263030	GSTO1
							rs429358	19	44908683	APOE
COMB145	5.28536e-12	0.039332	38	37	49.777	4	rs9283633	3	165065376	SI
							rs27529	5	96790604	ERAP1
							rs4925	10	104263030	GSTO1
							rs429358	19	44908683	APOE
COMB146	5.28536e-12	0.039332	38	37	49.777	4	rs156697	10	104279426	GSTO2
							rs10846559	12	123789926	DNAH10, LOC105370044
							rs1536207	13	45541595	ERICH6B
							rs429358	19	44908683	APOE
COMB147	5.28536e-12	0.039332	38	37	49.777	4	rs4925	10	104263030	GSTO1
							rs10846559	12	123789926	DNAH10, LOC105370044
							rs1536207	13	45541595	ERICH6B
							rs429358	19	44908683	APOE
COMB148	5.28536e-12	0.039332	38	37	49.777	4	rs6762208	3	185613376	SENP2
							rs722575	5	40998132	C7, MROH2B
							rs4925	10	104263030	GSTO1
							rs429358	19	44908683	APOE
COMB149	5.28536e-12	0.039332	38	37	49.777	4	rs2304681	2	27092383	KHK
							rs6583546	7	48297246	ABCA13
							rs710100	14	103135940	TNFAIP2
							rs429358	19	44908683	APOE
COMB150	5.28536e-12	0.039332	38	37	49.777	4	rs4865614	5	55664780	SLC38A9
							rs2075800	6	31810168	HSPA1L
							rs229587	14	64796581	SPTB
							rs429358	19	44908683	APOE
COMB151	5.28536e-12	0.039332	38	37	49.777	4	rs2444263	2	151455055	RIF1
							rs6583546	7	48297246	ABCA13
							rs6468171	8	33498555	MAK16, TTI2
							rs429358	19	44908683	APOE
COMB152	5.28536e-12	0.039332	38	37	49.777	4	rs2251219	3	52550770	PBRM1
							rs6468171	8	33498555	MAK16, TTI2
							rs429358	19	44908683	APOE
							rs1555048	22	50249918	HDAC10
COMB153	5.28536e-12	0.039332	38	37	49.777	4	rs2251219	3	52550770	PBRM1
							rs4925	10	104263030	GSTO1
							rs1536207	13	45541595	ERICH6B
							rs429358	19	44908683	APOE
COMB154	5.28536e-12	0.039332	38	37	49.777	4	rs7926767	11	123906828	OR8D4
							rs2041388	12	6453669	TAPBPL
							rs2244083	12	6461372	TAPBPL
							rs429358	19	44908683	APOE
COMB155	5.28536e-12	0.039332	38	37	49.777	4	rs6583546	7	48297246	ABCA13
							rs229587	14	64796581	SPTB
							rs429358	19	44908683	APOE
							rs2288274	19	58061590	ZNF135
COMB156	5.28536e-12	0.039332	38	37	49.777	4	rs3761966	5	71504647	BDP1
							rs9671369	14	95439983	SYNE3
							rs690844	17	78501837	DNAH17, DNAH17-AS1
							rs429358	19	44908683	APOE
COMB157	5.28536e-12	0.039332	38	37	49.777	4	rs6468171	8	33498555	MAK16, TTI2
							rs2244083	12	6461372	TAPBPL
							rs229587	14	64796581	SPTB
							rs429358	19	44908683	APOE
COMB158	5.28536e-12	0.039332	38	37	49.777	4	rs1049434	1	112913923	SLC16A1
							rs6762208	3	185613376	SENP2
							rs716745	11	57187371	LRRC55
							rs429358	19	44908683	APOE
COMB159	5.28536e-12	0.039332	38	37	49.777	4	rs1536207	13	45541595	ERICH6B
							rs9671369	14	95439983	SYNE3
							rs429358	19	44908683	APOE
							rs395503	19	55857848	NLRP4
COMB160	5.28536e-12	0.039332	38	37	49.777	4	rs2041388	12	6453669	TAPBPL
							rs429358	19	44908683	APOE
							rs302453	19	55878870	NLRP4
							rs302456	19	55881508	NLRP4
COMB161	5.28536e-12	0.039332	38	37	49.777	4	rs6583546	7	48297246	ABCA13
							rs6468171	8	33498555	MAK16, TTI2
							rs11614418	12	103674033	STAB2
							rs429358	19	44908683	APOE
COMB162	5.28536e-12	0.039332	38	37	49.777	4	rs6583546	7	48297246	ABCA13
							rs10999500	10	70741106	ADAMTS14
							rs1139052	16	11384290	LOC105371082, LOC400499
							rs429358	19	44908683	APOE
COMB163	5.28536e-12	0.039332	38	37	49.777	4	rs3740530	10	113574364	HABP2
							rs2244083	12	6461372	TAPBPL
							rs1536207	13	45541595	ERICH6B
							rs429358	19	44908683	APOE
COMB164	5.28536e-12	0.039332	38	37	49.777	4	rs2230655	6	26033277	HIST1H2AB, HIST1H3B
							rs3783185	13	99866325	CLYBL, LOC101927437
							rs229587	14	64796581	SPTB
							rs429358	19	44908683	APOE
COMB165	5.28536e-12	0.039332	38	37	49.777	4	rs10999500	10	70741106	ADAMTS14
							rs1139052	16	11384290	LOC105371082, LOC400499
							rs1833777	19	8948230	MUC16
							rs429358	19	44908683	APOE
COMB166	5.28536e-12	0.039332	38	37	49.777	4	rs2244083	12	6461372	TAPBPL
							rs429358	19	44908683	APOE
							rs302453	19	55878870	NLRP4
							rs302456	19	55881508	NLRP4
COMB167	5.28536e-12	0.039332	38	37	49.777	3	rs12275038	11	121146108	TECTA
							rs4905318	14	95452287	SYNE3
							rs429358	19	44908683	APOE
COMB168	5.28536e-12	0.039332	38	37	49.777	3	rs2075800	6	31810168	HSPA1L
							rs7222013	17	68271549	ARSG, SLC16A6
							rs429358	19	44908683	APOE
COMB169	5.28536e-12	0.039332	38	37	49.777	3	rs2302212	4	17817261	NCAPG
							rs7149011	14	21094400	ZNF219
							rs429358	19	44908683	APOE
COMB170	5.28536e-12	0.039332	38	37	49.777	3	rs17689863	2	75655272	MRPL19
							rs9671369	14	95439983	SYNE3
							rs429358	19	44908683	APOE
COMB171	1.60161e-14	0.000119187	49	47	33.8837	3	rs2244083	12	6461372	TAPBPL
							rs429358	19	44908683	APOE
							rs6509975	19	55962093	NLRP8
COMB172	3.73736e-14	0.000278123	48	46	32.9077	3	rs2041388	12	6453669	TAPBPL
							rs429358	19	44908683	APOE
							rs6509975	19	55962093	NLRP8
COMB173	8.6746e-14	0.000645536	47	45	31.9466	4	rs6468171	8	33498555	MAK16, TTI2
							rs401926	12	52428473	KRT75
							rs1626923	14	64779904	SPTB
							rs429358	19	44908683	APOE
COMB174	8.6746e-14	0.000645536	47	45	31.9466	4	rs2041388	12	6453669	TAPBPL
							rs2244083	12	6461372	TAPBPL
							rs429358	19	44908683	APOE
							rs6509975	19	55962093	NLRP8
COMB175	8.6746e-14	0.000645536	47	45	31.9466	3	rs6468171	8	33498555	MAK16, TTI2
							rs4942848	13	49567208	RCBTB1
							rs429358	19	44908683	APOE
COMB176	2.00269e-13	0.00149034	46	44	31	4	rs6583546	7	48297246	ABCA13
							rs6468171	8	33498555	MAK16, TTI2
							rs229587	14	64796581	SPTB
							rs429358	19	44908683	APOE
COMB177	2.00269e-13	0.00149034	46	44	31	3	rs3783185	13	99866325	CLYBL, LOC101927437
							rs7149011	14	21094400	ZNF219
							rs429358	19	44908683	APOE
COMB178	2.00269e-13	0.00149034	46	44	31	3	rs2584	8	6445503	MCPH1
							rs6468171	8	33498555	MAK16, TTI2
							rs429358	19	44908683	APOE
COMB179	2.00269e-13	0.00149034	46	44	31	3	rs2244083	12	6461372	TAPBPL
							rs9671369	14	95439983	SYNE3
							rs429358	19	44908683	APOE
COMB180	4.59898e-13	0.00342242	45	43	30.0677	5	rs1127101	2	219175607	CNPPD1
							rs9283633	3	165065376	SI
							rs4925	10	104263030	GSTO1
							rs156697	10	104279426	GSTO2
							rs429358	19	44908683	APOE
COMB181	4.59898e-13	0.00342242	45	43	30.0677	4	rs2229857	1	154601490	ADAR
							rs9283633	3	165065376	SI
							rs4925	10	104263030	GSTO1
							rs429358	19	44908683	APOE
COMB182	4.59898e-13	0.00342242	45	43	30.0677	3	rs2276817	3	52826919	ITIH4
							rs9671369	14	95439983	SYNE3
							rs429358	19	44908683	APOE
COMB183	4.59898e-13	0.00342242	45	43	30.0677	3	rs7149011	14	21094400	ZNF219
							rs1800411	15	27966774	OCA2
							rs429358	19	44908683	APOE
COMB184	4.59898e-13	0.00342242	45	43	30.0677	3	rs2041388	12	6453669	TAPBPL
							rs749240	17	2282805	SMG6
							rs429358	19	44908683	APOE
COMB185	4.59898e-13	0.00342242	45	43	30.0677	3	rs2244083	12	6461372	TAPBPL
							rs749240	17	2282805	SMG6
							rs429358	19	44908683	APOE
COMB186	1.0505e-12	0.00781749	44	42	29.1493	4	rs2276817	3	52826919	ITIH4
							rs9671369	14	95439983	SYNE3
							rs4905318	14	95452287	SYNE3
							rs429358	19	44908683	APOE
COMB187	1.0505e-12	0.00781749	44	42	29.1493	4	rs1801262	2	181678727	NEUROD1
							rs6468171	8	33498555	MAK16, TTI2
							rs1626923	14	64779904	SPTB
							rs429358	19	44908683	APOE
COMB188	1.0505e-12	0.00781749	44	42	29.1493	4	rs156697	10	104279426	GSTO2
							rs401926	12	52428473	KRT75
							rs1536207	13	45541595	ERICH6B
							rs429358	19	44908683	APOE
COMB189	1.0505e-12	0.00781749	44	42	29.1493	4	rs2075800	6	31810168	HSPA1L
							rs1626923	14	64779904	SPTB
							rs229587	14	64796581	SPTB
							rs429358	19	44908683	APOE
COMB190	1.0505e-12	0.00781749	44	42	29.1493	4	rs2244083	12	6461372	TAPBPL
							rs9671369	14	95439983	SYNE3
							rs4905318	14	95452287	SYNE3
							rs429358	19	44908683	APOE
COMB191	1.0505e-12	0.00781749	44	42	29.1493	3	rs1057746	1	84647545	SSX2IP
							rs429358	19	44908683	APOE
							rs2288876	19	48234506	CARD8
COMB192	1.0505e-12	0.00781749	44	42	29.1493	3	rs3735478	7	44760576	ZMIZ2
							rs6583546	7	48297246	ABCA13
							rs429358	19	44908683	APOE
COMB193	1.0505e-12	0.00781749	44	42	29.1493	3	rs2075800	6	31810168	HSPA1L
							rs1044856	13	42888285	EPSTI1
							rs429358	19	44908683	APOE
COMB194	1.0505e-12	0.00781749	44	42	29.1493	3	rs2075800	6	31810168	HSPA1L
							rs7149011	14	21094400	ZNF219
							rs429358	19	44908683	APOE
COMB195	1.0505e-12	0.00781749	44	42	29.1493	3	rs1801143	3	49532766	DAG1
							rs429358	19	44908683	APOE
							rs6509975	19	55962093	NLRP8
COMB196	1.0505e-12	0.00781749	44	42	29.1493	3	rs4925	10	104263030	GSTO1
							rs735295	12	438516	CCDC77
							rs429358	19	44908683	APOE
COMB197	2.38682e-12	0.017762	43	41	28.2444	5	rs9283633	3	165065376	SI
							rs4925	10	104263030	GSTO1
							rs156697	10	104279426	GSTO2
							rs2302777	17	40023238	MED24
							rs429358	19	44908683	APOE
COMB198	2.38682e-12	0.017762	43	41	28.2444	4	rs2251219	3	52550770	PBRM1
							rs401926	12	52428473	KRT75
							rs429358	19	44908683	APOE
							rs1555048	22	50249918	HDAC10
COMB199	2.38682e-12	0.017762	43	41	28.2444	4	rs1801143	3	49532766	DAG1
							rs9858542	3	49664549	BSN
							rs429358	19	44908683	APOE
							rs6509975	19	55962093	NLRP8
COMB200	2.38682e-12	0.017762	43	41	28.2444	4	rs6583546	7	48297246	ABCA13
							rs6468171	8	33498555	MAK16, TTI2
							rs1626923	14	64779904	SPTB
							rs429358	19	44908683	APOE
COMB201	2.38682e-12	0.017762	43	41	28.2444	4	rs950802	11	60385110	MS4A7
							rs597480	11	85725824	SYTL2
							rs2303345	14	75690265	TTLL5
							rs429358	19	44908683	APOE
COMB202	2.38682e-12	0.017762	43	41	28.2444	4	rs6583546	7	48297246	ABCA13
							rs11614418	12	103674033	STAB2
							rs710100	14	103135940	TNFAIP2
							rs429358	19	44908683	APOE
COMB203	2.38682e-12	0.017762	43	41	28.2444	4	rs925453	4	186258055	KLKB1
							rs6468171	8	33498555	MAK16, TTI2
							rs1626923	14	64779904	SPTB
							rs429358	19	44908683	APOE
COMB204	2.38682e-12	0.017762	43	41	28.2444	4	rs9283633	3	165065376	SI
							rs11556924	7	130023655	ZC3HC1
							rs156697	10	104279426	GSTO2
							rs429358	19	44908683	APOE
COMB205	2.38682e-12	0.017762	43	41	28.2444	4	rs9283633	3	165065376	SI
							rs156697	10	104279426	GSTO2
							rs429358	19	44908683	APOE
							rs2254524	21	46194554	LSS
COMB206	2.38682e-12	0.017762	43	41	28.2444	4	rs3749380	3	6861609	GRM7
							rs690844	17	78501837	DNAH17, DNAH17-AS1
							rs429358	19	44908683	APOE
							rs16995685	20	158934	DEFB127
COMB207	2.38682e-12	0.017762	43	41	28.2444	4	rs2732315	8	33455810	FUT10
							rs401926	12	52428473	KRT75
							rs1626923	14	64779904	SPTB
							rs429358	19	44908683	APOE
COMB208	2.38682e-12	0.017762	43	41	28.2444	4	rs4925	10	104263030	GSTO1
							rs1536207	13	45541595	ERICH6B
							rs2302777	17	40023238	MED24
							rs429358	19	44908683	APOE
COMB209	2.38682e-12	0.017762	43	41	28.2444	4	rs401926	12	52428473	KRT75
							rs1536207	13	45541595	ERICH6B
							rs1626923	14	64779904	SPTB
							rs429358	19	44908683	APOE
COMB210	2.38682e-12	0.017762	43	41	28.2444	4	rs401926	12	52428473	KRT75
							rs1536207	13	45541595	ERICH6B
							rs229587	14	64796581	SPTB
							rs429358	19	44908683	APOE
COMB211	2.38682e-12	0.017762	43	41	28.2444	4	rs2230655	6	26033277	HIST1H2AB, HIST1H3B
							rs6583546	7	48297246	ABCA13
							rs3783185	13	99866325	CLYBL, LOC101927437
							rs429358	19	44908683	APOE
COMB212	2.38682e-12	0.017762	43	41	28.2444	4	rs1422698	5	75147306	ANKRD31
							rs156697	10	104279426	GSTO2
							rs1536207	13	45541595	ERICH6B
							rs429358	19	44908683	APOE
COMB213	2.38682e-12	0.017762	43	41	28.2444	3	rs10073922	5	138381523	KDM3B
							rs2244083	12	6461372	TAPBPL
							rs429358	19	44908683	APOE
COMB214	2.38682e-12	0.017762	43	41	28.2444	3	rs10900864	5	139437400	DNAJC18
							rs429358	19	44908683	APOE
							rs2288876	19	48234506	CARD8
COMB215	2.38682e-12	0.017762	43	41	28.2444	3	rs2070171	2	68386577	PLEK
							rs2041388	12	6453669	TAPBPL
							rs429358	19	44908683	APOE
COMB216	2.38682e-12	0.017762	43	41	28.2444	3	rs2070171	2	68386577	PLEK
							rs2244083	12	6461372	TAPBPL
							rs429358	19	44908683	APOE
COMB217	2.38682e-12	0.017762	43	41	28.2444	3	rs890757	5	112209972	EPB41L4A
							rs9916764	17	82050515	GPS1, RFNG
							rs429358	19	44908683	APOE
COMB218	2.38682e-12	0.017762	43	41	28.2444	3	rs1139052	16	11384290	LOC105371082, LOC400499
							rs429358	19	44908683	APOE
							rs2288876	19	48234506	CARD8
COMB219	5.39421e-12	0.040142	42	40	27.3529	5	rs2229857	1	154601490	ADAR
							rs9283633	3	165065376	SI
							rs4925	10	104263030	GSTO1
							rs156697	10	104279426	GSTO2
							rs429358	19	44908683	APOE
COMB220	5.39421e-12	0.040142	42	40	27.3529	5	rs298104	12	52424719	KRT75
							rs401926	12	52428473	KRT75
							rs1626923	14	64779904	SPTB
							rs11643487	16	3356515	OR2C1
							rs429358	19	44908683	APOE
COMB221	5.39421e-12	0.040142	42	40	27.3529	5	rs6468171	8	33498555	MAK16, TTI2
							rs597480	11	85725824	SYTL2
							rs647912	11	85745659	SYTL2
							rs1626923	14	64779904	SPTB
							rs429358	19	44908683	APOE
COMB222	5.39421e-12	0.040142	42	40	27.3529	5	rs3749380	3	6861609	GRM7
							rs6468171	8	33498555	MAK16, TTI2
							rs298104	12	52424719	KRT75
							rs401926	12	52428473	KRT75
							rs429358	19	44908683	APOE
COMB223	5.39421e-12	0.040142	42	40	27.3529	4	rs6583546	7	48297246	ABCA13
							rs2240090	7	51029276	COBL
							rs710100	14	103135940	TNFAIP2
							rs429358	19	44908683	APOE
COMB224	5.39421e-12	0.040142	42	40	27.3529	4	rs6583546	7	48297246	ABCA13
							rs11774384	8	473693	TDRP
							rs6468171	8	33498555	MAK16, TTI2
							rs429358	19	44908683	APOE
COMB225	5.39421e-12	0.040142	42	40	27.3529	4	rs2075800	6	31810168	HSPA1L
							rs156697	10	104279426	GSTO2
							rs229587	14	64796581	SPTB
							rs429358	19	44908683	APOE
COMB226	5.39421e-12	0.040142	42	40	27.3529	4	rs925453	4	186258055	KLKB1
							rs6468171	8	33498555	MAK16, TTI2
							rs229587	14	64796581	SPTB
							rs429358	19	44908683	APOE
COMB227	5.39421e-12	0.040142	42	40	27.3529	4	rs2229857	1	154601490	ADAR
							rs401926	12	52428473	KRT75
							rs1626923	14	64779904	SPTB
							rs429358	19	44908683	APOE
COMB228	5.39421e-12	0.040142	42	40	27.3529	4	rs2075800	6	31810168	HSPA1L
							rs6583546	7	48297246	ABCA13
							rs229587	14	64796581	SPTB
							rs429358	19	44908683	APOE
COMB229	5.39421e-12	0.040142	42	40	27.3529	4	rs2070171	2	68386577	PLEK
							rs2041388	12	6453669	TAPBPL
							rs2244083	12	6461372	TAPBPL
							rs429358	19	44908683	APOE
COMB230	5.39421e-12	0.040142	42	40	27.3529	4	rs2136477	2	231012603	SPATA3
							rs6583546	7	48297246	ABCA13
							rs6468171	8	33498555	MAK16, TTI2
							rs429358	19	44908683	APOE
COMB231	5.39421e-12	0.040142	42	40	27.3529	4	rs2136477	2	231012603	SPATA3
							rs6583546	7	48297246	ABCA13
							rs597480	11	85725824	SYTL2
							rs429358	19	44908683	APOE
COMB232	5.39421e-12	0.040142	42	40	27.3529	4	rs2136477	2	231012603	SPATA3
							rs156697	10	104279426	GSTO2
							rs710100	14	103135940	TNFAIP2
							rs429358	19	44908683	APOE
COMB233	5.39421e-12	0.040142	42	40	27.3529	4	rs2240090	7	51029276	COBL
							rs1536207	13	45541595	ERICH6B
							rs429358	19	44908683	APOE
							rs4801296	19	56190953	ZSCAN5B
COMB234	5.39421e-12	0.040142	42	40	27.3529	4	rs2251219	3	52550770	PBRM1
							rs6762208	3	185613376	SENP2
							rs156697	10	104279426	GSTO2
							rs429358	19	44908683	APOE
COMB235	5.39421e-12	0.040142	42	40	27.3529	4	rs9283633	3	165065376	SI
							rs1422698	5	75147306	ANKRD31
							rs429358	19	44908683	APOE
							rs2074059	19	57474091	ZNF772
COMB236	5.39421e-12	0.040142	42	40	27.3529	4	rs9283633	3	165065376	SI
							rs4925	10	104263030	GSTO1
							rs2282498	11	65088513	TMEM262, ZFPL1
							rs429358	19	44908683	APOE
COMB237	5.39421e-12	0.040142	42	40	27.3529	4	rs6583546	7	48297246	ABCA13
							rs2303345	14	75690265	TTLL5
							rs9671369	14	95439983	SYNE3
							rs429358	19	44908683	APOE
COMB238	5.39421e-12	0.040142	42	40	27.3529	4	rs9671369	14	95439983	SYNE3
							rs690844	17	78501837	DNAH17, DNAH17-AS1
							rs429358	19	44908683	APOE
							rs16995685	20	158934	DEFB127
COMB239	5.39421e-12	0.040142	42	40	27.3529	4	rs1052053	1	156232381	PMF1, PMF1-BGLAP
							rs6468171	8	33498555	MAK16, TTI2
							rs229587	14	64796581	SPTB
							rs429358	19	44908683	APOE
COMB240	5.39421e-12	0.040142	42	40	27.3529	4	rs2732315	8	33455810	FUT10
							rs6468171	8	33498555	MAK16, TTI2
							rs4942848	13	49567208	RCBTB1
							rs429358	19	44908683	APOE
COMB241	5.39421e-12	0.040142	42	40	27.3529	4	rs11096957	4	38774869	TLR10
							rs9671369	14	95439983	SYNE3
							rs2302777	17	40023238	MED24
							rs429358	19	44908683	APOE
COMB242	5.39421e-12	0.040142	42	40	27.3529	3	rs1026608	11	110164536	ZC3H12C
							rs7149011	14	21094400	ZNF219
							rs429358	19	44908683	APOE
COMB243	5.39421e-12	0.040142	42	40	27.3529	3	rs1159148	6	106519309	AIM1
							rs429358	19	44908683	APOE
							rs2288274	19	58061590	ZNF135
COMB244	5.39421e-12	0.040142	42	40	27.3529	3	rs744224	1	156548586	IQGAP3
							rs2244083	12	6461372	TAPBPL
							rs429358	19	44908683	APOE
COMB245	5.39421e-12	0.040142	42	40	27.3529	3	rs156697	10	104279426	GSTO2
							rs735295	12	438516	CCDC77
							rs429358	19	44908683	APOE
COMB246	5.39421e-12	0.040142	42	40	27.3529	3	rs2260581	1	62263188	KANK4
							rs7149011	14	21094400	ZNF219
							rs429358	19	44908683	APOE
COMB247	5.39421e-12	0.040142	42	40	27.3529	3	rs12982449	19	44520546	CEACAM20
							rs429358	19	44908683	APOE
							rs2288876	19	48234506	CARD8
COMB248	5.39421e-12	0.040142	42	40	27.3529	3	rs2304681	2	27092383	KHK
							rs17689863	2	75655272	MRPL19
							rs429358	19	44908683	APOE
COMB249	5.39421e-12	0.040142	42	40	27.3529	3	rs2732315	8	33455810	FUT10
							rs2244083	12	6461372	TAPBPL
							rs429358	19	44908683	APOE
COMB250	6.97471e-14	0.000519036	51	48	23.125	3	rs2075800	6	31810168	HSPA1L
							rs1626923	14	64779904	SPTB
							rs429358	19	44908683	APOE
COMB251	6.97471e-14	0.000519036	51	48	23.125	3	rs6468171	8	33498555	MAK16, TTI2
							rs2677879	18	2547500	METTL4
							rs429358	19	44908683	APOE
COMB252	8.27331e-13	0.00615674	48	45	21.1832	4	rs2136477	2	231012603	SPATA3
							rs6583546	7	48297246	ABCA13
							rs1059312	12	128794318	SLC15A4
							rs429358	19	44908683	APOE
COMB253	8.27331e-13	0.00615674	48	45	21.1832	4	rs9283633	3	165065376	SI
							rs4925	10	104263030	GSTO1
							rs2302777	17	40023238	MED24
							rs429358	19	44908683	APOE
COMB254	8.27331e-13	0.00615674	48	45	21.1832	4	rs2229857	1	154601490	ADAR
							rs9283633	3	165065376	SI
							rs156697	10	104279426	GSTO2
							rs429358	19	44908683	APOE
COMB255	8.27331e-13	0.00615674	48	45	21.1832	3	rs4594045	12	92871459	EEA1
							rs7149011	14	21094400	ZNF219
							rs429358	19	44908683	APOE
COMB256	8.27331e-13	0.00615674	48	45	21.1832	3	rs7986	7	36513047	AOAH
							rs7149011	14	21094400	ZNF219
							rs429358	19	44908683	APOE
COMB257	8.27331e-13	0.00615674	48	45	21.1832	3	rs7101919	11	5489457	OR51B5, OR52D1
							rs7149011	14	21094400	ZNF219
							rs429358	19	44908683	APOE
COMB258	8.27331e-13	0.00615674	48	45	21.1832	3	rs2141543	1	247527017	GCSAML, GCSAML-AS1
							rs4925	10	104263030	GSTO1
							rs429358	19	44908683	APOE
COMB259	8.27331e-13	0.00615674	48	45	21.1832	3	rs1860967	12	8861158	A2ML1
							rs429358	19	44908683	APOE
							rs2288876	19	48234506	CARD8
COMB260	8.27331e-13	0.00615674	48	45	21.1832	3	rs6762208	3	185613376	SENP2
							rs429358	19	44908683	APOE
							rs2288274	19	58061590	ZNF135
COMB261	8.27331e-13	0.00615674	48	45	21.1832	3	rs1042073	3	46443472	LTF
							rs1139052	16	11384290	LOC105371082, LOC400499
							rs429358	19	44908683	APOE
COMB262	8.27331e-13	0.00615674	48	45	21.1832	3	rs1190788	6	131199514	AKAP7
							rs647912	11	85745659	SYTL2
							rs429358	19	44908683	APOE
COMB263	8.27331e-13	0.00615674	48	45	21.1832	3	rs2141543	1	247527017	GCSAML, GCSAML-AS1
							rs9671369	14	95439983	SYNE3
							rs429358	19	44908683	APOE
COMB264	1.86527e-12	0.0138808	47	44	20.5556	4	rs2251219	3	52550770	PBRM1
							rs401926	12	52428473	KRT75
							rs1626923	14	64779904	SPTB
							rs429358	19	44908683	APOE
COMB265	1.86527e-12	0.0138808	47	44	20.5556	4	rs2251219	3	52550770	PBRM1
							rs6762208	3	185613376	SENP2
							rs1626923	14	64779904	SPTB
							rs429358	19	44908683	APOE
COMB266	1.86527e-12	0.0138808	47	44	20.5556	4	rs2251219	3	52550770	PBRM1
							rs6762208	3	185613376	SENP2
							rs710100	14	103135940	TNFAIP2
							rs429358	19	44908683	APOE
COMB267	1.86527e-12	0.0138808	47	44	20.5556	4	rs2251219	3	52550770	PBRM1
							rs14059	9	7799605	TMEM261
							rs9671369	14	95439983	SYNE3
							rs429358	19	44908683	APOE
COMB268	1.86527e-12	0.0138808	47	44	20.5556	4	rs6762208	3	185613376	SENP2
							rs6583546	7	48297246	ABCA13
							rs710100	14	103135940	TNFAIP2
							rs429358	19	44908683	APOE
COMB269	1.86527e-12	0.0138808	47	44	20.5556	4	rs647912	11	85745659	SYTL2
							rs2041388	12	6453669	TAPBPL
							rs2244083	12	6461372	TAPBPL
							rs429358	19	44908683	APOE
COMB270	1.86527e-12	0.0138808	47	44	20.5556	4	rs401926	12	52428473	KRT75
							rs1626923	14	64779904	SPTB
							rs11643487	16	3356515	OR2C1
							rs429358	19	44908683	APOE
COMB271	1.86527e-12	0.0138808	47	44	20.5556	4	rs2041388	12	6453669	TAPBPL
							rs2244083	12	6461372	TAPBPL
							rs4942848	13	49567208	RCBTB1
							rs429358	19	44908683	APOE
COMB272	1.86527e-12	0.0138808	47	44	20.5556	4	rs2230655	6	26033277	HIST1H2AB, HIST1H3B
							rs6583546	7	48297246	ABCA13
							rs229587	14	64796581	SPTB
							rs429358	19	44908683	APOE
COMB273	1.86527e-12	0.0138808	47	44	20.5556	3	rs2732315	8	33455810	FUT10
							rs2677879	18	2547500	METTL4
							rs429358	19	44908683	APOE
COMB274	1.86527e-12	0.0138808	47	44	20.5556	3	rs2304725	3	10844234	SLC6A11
							rs4942848	13	49567208	RCBTB1
							rs429358	19	44908683	APOE
COMB275	1.86527e-12	0.0138808	47	44	20.5556	3	rs6185	8	25423283	GNRH1
							rs6468171	8	33498555	MAK16, TTI2
							rs429358	19	44908683	APOE
COMB276	1.86527e-12	0.0138808	47	44	20.5556	3	rs6468171	8	33498555	MAK16, TTI2
							rs1197669	15	41846257	JMJD7-PLA2G4B, PLA2G4B
							rs429358	19	44908683	APOE
COMB277	1.86527e-12	0.0138808	47	44	20.5556	3	rs2075800	6	31810168	HSPA1L
							rs5864	11	7651783	PPFIBP2
							rs429358	19	44908683	APOE
COMB278	1.86527e-12	0.0138808	47	44	20.5556	3	rs2075800	6	31810168	HSPA1L
							rs7157977	14	31389002	HEATR5A
							rs429358	19	44908683	APOE
COMB279	1.86527e-12	0.0138808	47	44	20.5556	3	rs7693453	4	176160917	WDR17
							rs6583546	7	48297246	ABCA13
							rs429358	19	44908683	APOE
COMB280	3.75452e-15	2.794e-05	58	54	20.3607	3	rs4925	10	104263030	GSTO1
							rs1536207	13	45541595	ERICH6B
							rs429358	19	44908683	APOE
COMB281	4.18126e-12	0.0311156	46	43	19.9373	5	rs597480	11	85725824	SYTL2
							rs647912	11	85745659	SYTL2
							rs2041388	12	6453669	TAPBPL
							rs2244083	12	6461372	TAPBPL
							rs429358	19	44908683	APOE
COMB282	4.18126e-12	0.0311156	46	43	19.9373	4	rs1127101	2	219175607	CNPPD1
							rs9283633	3	165065376	SI
							rs4925	10	104263030	GSTO1
							rs429358	19	44908683	APOE
COMB283	4.18126e-12	0.0311156	46	43	19.9373	4	rs3825413	13	85794984	SLITRK6
							rs9671369	14	95439983	SYNE3
							rs4905318	14	95452287	SYNE3
							rs429358	19	44908683	APOE
COMB284	4.18126e-12	0.0311156	46	43	19.9373	4	rs6468171	8	33498555	MAK16, TTI2
							rs401926	12	52428473	KRT75
							rs229587	14	64796581	SPTB
							rs429358	19	44908683	APOE
COMB285	4.18126e-12	0.0311156	46	43	19.9373	4	rs4103004	3	20001341	PP2D1
							rs6468171	8	33498555	MAK16, TTI2
							rs1626923	14	64779904	SPTB
							rs429358	19	44908683	APOE
COMB286	4.18126e-12	0.0311156	46	43	19.9373	4	rs6583546	7	48297246	ABCA13
							rs2303436	11	112025599	DLAT
							rs710100	14	103135940	TNFAIP2
							rs429358	19	44908683	APOE
COMB287	4.18126e-12	0.0311156	46	43	19.9373	4	rs1190788	6	131199514	AKAP7
							rs597480	11	85725824	SYTL2
							rs647912	11	85745659	SYTL2
							rs429358	19	44908683	APOE
COMB288	4.18126e-12	0.0311156	46	43	19.9373	4	rs2251219	3	52550770	PBRM1
							rs9671369	14	95439983	SYNE3
							rs710100	14	103135940	TNFAIP2
							rs429358	19	44908683	APOE
COMB289	4.18126e-12	0.0311156	46	43	19.9373	4	rs2141543	1	247527017	GCSAML, GCSAML-AS1
							rs9671369	14	95439983	SYNE3
							rs4905318	14	95452287	SYNE3
							rs429358	19	44908683	APOE
COMB290	4.18126e-12	0.0311156	46	43	19.9373	4	rs3761966	5	71504647	BDP1
							rs9671369	14	95439983	SYNE3
							rs11074359	16	19073975	COQ7
							rs429358	19	44908683	APOE
COMB291	4.18126e-12	0.0311156	46	43	19.9373	4	rs2732315	8	33455810	FUT10
							rs6468171	8	33498555	MAK16, TTI2
							rs2677879	18	2547500	METTL4
							rs429358	19	44908683	APOE
COMB292	4.18126e-12	0.0311156	46	43	19.9373	4	rs3013105	1	13475856	LRRC38
							rs11096957	4	38774869	TLR10
							rs2302777	17	40023238	MED24
							rs429358	19	44908683	APOE
COMB293	4.18126e-12	0.0311156	46	43	19.9373	3	rs495680	13	33129518	STARD13
							rs1197669	15	41846257	JMJD7-PLA2G4B, PLA2G4B
							rs429358	19	44908683	APOE
COMB294	4.18126e-12	0.0311156	46	43	19.9373	3	rs1669084	2	231331884	ARMC9
							rs4905318	14	95452287	SYNE3
							rs429358	19	44908683	APOE
COMB295	4.18126e-12	0.0311156	46	43	19.9373	3	rs3795677	1	240329433	FMN2
							rs7149011	14	21094400	ZNF219
							rs429358	19	44908683	APOE
COMB296	4.18126e-12	0.0311156	46	43	19.9373	3	rs2075800	6	31810168	HSPA1L
							rs1190788	6	131199514	AKAP7
							rs429358	19	44908683	APOE
COMB297	4.18126e-12	0.0311156	46	43	19.9373	3	rs6762208	3	185613376	SENP2
							rs429358	19	44908683	APOE
							rs6093935	20	44114813	JPH2
COMB298	4.18126e-12	0.0311156	46	43	19.9373	3	rs6296	6	77462542	HTR1B, LOC105377864
							rs9671369	14	95439983	SYNE3
							rs429358	19	44908683	APOE
COMB299	4.18126e-12	0.0311156	46	43	19.9373	3	rs4675847	2	240925738	LOC728763
							rs9671369	14	95439983	SYNE3
							rs429358	19	44908683	APOE
COMB300	2.02045e-14	0.000150356	56	52	19.2903	3	rs2075800	6	31810168	HSPA1L
							rs229587	14	64796581	SPTB
							rs429358	19	44908683	APOE
COMB301	2.02045e-14	0.000150356	56	52	19.2903	3	rs2251219	3	52550770	PBRM1
							rs6468171	8	33498555	MAK16, TTI2
							rs429358	19	44908683	APOE
COMB302	4.64439e-14	0.000345621	55	51	18.768	3	rs6762208	3	185613376	SENP2
							rs4925	10	104263030	GSTO1
							rs429358	19	44908683	APOE
COMB303	4.64439e-14	0.000345621	55	51	18.768	3	rs3749380	3	6861609	GRM7
							rs2075800	6	31810168	HSPA1L
							rs429358	19	44908683	APOE
COMB304	1.06113e-13	0.000789659	54	50	18.254	3	rs4925	10	104263030	GSTO1
							rs2297555	13	41260607	MTRF1
							rs429358	19	44908683	APOE
COMB305	2.40973e-13	0.00179324	53	49	17.748	4	rs4925	10	104263030	GSTO1
							rs156697	10	104279426	GSTO2
							rs1536207	13	45541595	ERICH6B
							rs429358	19	44908683	APOE
COMB306	2.40973e-13	0.00179324	53	49	17.748	3	rs401926	12	52428473	KRT75
							rs7149011	14	21094400	ZNF219
							rs429358	19	44908683	APOE
COMB307	5.43911e-13	0.00404761	52	48	17.25	4	rs2075800	6	31810168	HSPA1L
							rs9671369	14	95439983	SYNE3
							rs4905318	14	95452287	SYNE3
							rs429358	19	44908683	APOE
COMB308	5.43911e-13	0.00404761	52	48	17.25	4	rs6762208	3	185613376	SENP2
							rs4925	10	104263030	GSTO1
							rs156697	10	104279426	GSTO2
							rs429358	19	44908683	APOE
COMB309	5.43911e-13	0.00404761	52	48	17.25	3	rs1056932	3	187729243	BCL6, LOC100131635
							rs9889363	17	6620977	KIAA0753
							rs429358	19	44908683	APOE
COMB310	5.43911e-13	0.00404761	52	48	17.25	3	rs2075800	6	31810168	HSPA1L
							rs2302777	17	40023238	MED24
							rs429358	19	44908683	APOE
COMB311	5.43911e-13	0.00404761	52	48	17.25	3	rs2070171	2	68386577	PLEK
							rs716745	11	57187371	LRRC55
							rs429358	19	44908683	APOE
COMB312	5.43911e-13	0.00404761	52	48	17.25	3	rs2136477	2	231012603	SPATA3
							rs6468171	8	33498555	MAK16, TTI2
							rs429358	19	44908683	APOE
COMB313	5.43911e-13	0.00404761	52	48	17.25	3	rs597480	11	85725824	SYTL2
							rs1197669	15	41846257	JMJD7-PLA2G4B, PLA2G4B
							rs429358	19	44908683	APOE
COMB314	5.43911e-13	0.00404761	52	48	17.25	3	rs12531020	7	130366208	CPA5, LOC105375504
							rs4925	10	104263030	GSTO1
							rs429358	19	44908683	APOE
COMB315	1.22024e-12	0.00908064	51	47	16.7597	4	rs2251219	3	52550770	PBRM1
							rs6762208	3	185613376	SENP2
							rs229587	14	64796581	SPTB
							rs429358	19	44908683	APOE
COMB316	1.22024e-12	0.00908064	51	47	16.7597	4	rs6762208	3	185613376	SENP2
							rs9671369	14	95439983	SYNE3
							rs4905318	14	95452287	SYNE3
							rs429358	19	44908683	APOE
COMB317	1.22024e-12	0.00908064	51	47	16.7597	3	rs7101919	11	5489457	OR51B5, OR52D1
							rs2297555	13	41260607	MTRF1
							rs429358	19	44908683	APOE
COMB318	1.22024e-12	0.00908064	51	47	16.7597	3	rs1056122	2	24119634	FAM228B, PFN4
							rs2075800	6	31810168	HSPA1L
							rs429358	19	44908683	APOE
COMB319	1.22024e-12	0.00908064	51	47	16.7597	3	rs9671369	14	95439983	SYNE3
							rs429358	19	44908683	APOE
							rs6509975	19	55962093	NLRP8
COMB320	1.22024e-12	0.00908064	51	47	16.7597	3	rs3783185	13	99866325	CLYBL, LOC101927437
							rs9671369	14	95439983	SYNE3
							rs429358	19	44908683	APOE
COMB321	2.72091e-12	0.0202482	50	46	16.2769	4	rs2251219	3	52550770	PBRM1
							rs6583546	7	48297246	ABCA13
							rs9671369	14	95439983	SYNE3
							rs429358	19	44908683	APOE
COMB322	2.72091e-12	0.0202482	50	46	16.2769	4	rs6583546	7	48297246	ABCA13
							rs156697	10	104279426	GSTO2
							rs710100	14	103135940	TNFAIP2
							rs429358	19	44908683	APOE
COMB323	2.72091e-12	0.0202482	50	46	16.2769	4	rs3783185	13	99866325	CLYBL, LOC101927437
							rs9671369	14	95439983	SYNE3
							rs4905318	14	95452287	SYNE3
							rs429358	19	44908683	APOE
COMB324	2.72091e-12	0.0202482	50	46	16.2769	4	rs12531020	7	130366208	CPA5, LOC105375504
							rs4925	10	104263030	GSTO1
							rs156697	10	104279426	GSTO2
							rs429358	19	44908683	APOE
COMB325	2.72091e-12	0.0202482	50	46	16.2769	3	rs1055055	1	42414844	RIMKLA
							rs429358	19	44908683	APOE
							rs6509975	19	55962093	NLRP8
COMB326	2.72091e-12	0.0202482	50	46	16.2769	3	rs6468171	8	33498555	MAK16, TTI2
							rs1044856	13	42888285	EPSTI1
							rs429358	19	44908683	APOE
COMB327	2.72091e-12	0.0202482	50	46	16.2769	3	rs4865614	5	55664780	SLC38A9
							rs2075800	6	31810168	HSPA1L
							rs429358	19	44908683	APOE
COMB328	2.72091e-12	0.0202482	50	46	16.2769	3	rs429358	19	44908683	APOE
							rs6509975	19	55962093	NLRP8
							rs4911536	20	31864978	DUSP15
COMB329	2.72091e-12	0.0202482	50	46	16.2769	3	rs1056932	3	187729243	BCL6, LOC100131635
							rs429358	19	44908683	APOE
							rs6509975	19	55962093	NLRP8
COMB330	2.72091e-12	0.0202482	50	46	16.2769	3	rs2141543	1	247527017	GCSAML, GCSAML-AS1
							rs156697	10	104279426	GSTO2
							rs429358	19	44908683	APOE
COMB331	2.72091e-12	0.0202482	50	46	16.2769	3	rs647912	11	85745659	SYTL2
							rs2041388	12	6453669	TAPBPL
							rs429358	19	44908683	APOE
COMB332	2.72091e-12	0.0202482	50	46	16.2769	3	rs647912	11	85745659	SYTL2
							rs2244083	12	6461372	TAPBPL
							rs429358	19	44908683	APOE
COMB333	2.72091e-12	0.0202482	50	46	16.2769	3	rs647912	11	85745659	SYTL2
							rs3783185	13	99866325	CLYBL, LOC101927437
							rs429358	19	44908683	APOE
COMB334	2.72091e-12	0.0202482	50	46	16.2769	3	rs9671369	14	95439983	SYNE3
							rs9916764	17	82050515	GPS1, RFNG
							rs429358	19	44908683	APOE
COMB335	2.72091e-12	0.0202482	50	46	16.2769	3	rs2282498	11	65088513	TMEM262, ZFPL1
							rs1139052	16	11384290	LOC105371082, LOC400499
							rs429358	19	44908683	APOE
COMB336	2.72091e-12	0.0202482	50	46	16.2769	3	rs1139052	16	11384290	LOC105371082, LOC400499
							rs9916764	17	82050515	GPS1, RFNG
							rs429358	19	44908683	APOE
COMB337	2.69831e-14	0.0002008	59	54	16.2	4	rs9283633	3	165065376	SI
							rs4925	10	104263030	GSTO1
							rs156697	10	104279426	GSTO2
							rs429358	19	44908683	APOE
COMB338	2.69831e-14	0.0002008	59	54	16.2	3	rs6583546	7	48297246	ABCA13
							rs3783185	13	99866325	CLYBL, LOC101927437
							rs429358	19	44908683	APOE
COMB339	6.03018e-12	0.0448747	49	45	15.8015	4	rs9283633	3	165065376	SI
							rs156697	10	104279426	GSTO2
							rs710100	14	103135940	TNFAIP2
							rs429358	19	44908683	APOE
COMB340	6.03018e-12	0.0448747	49	45	15.8015	4	rs1049434	1	112913923	SLC16A1
							rs6583546	7	48297246	ABCA13
							rs710100	14	103135940	TNFAIP2
							rs429358	19	44908683	APOE
COMB341	6.03018e-12	0.0448747	49	45	15.8015	4	rs1052053	1	156232381	PMF1, PMF1-BGLAP
							rs2041388	12	6453669	TAPBPL
							rs2244083	12	6461372	TAPBPL
							rs429358	19	44908683	APOE
COMB342	6.03018e-12	0.0448747	49	45	15.8015	4	rs597480	11	85725824	SYTL2
							rs647912	11	85745659	SYTL2
							rs2041388	12	6453669	TAPBPL
							rs429358	19	44908683	APOE
COMB343	6.03018e-12	0.0448747	49	45	15.8015	4	rs597480	11	85725824	SYTL2
							rs647912	11	85745659	SYTL2
							rs2244083	12	6461372	TAPBPL
							rs429358	19	44908683	APOE
COMB344	6.03018e-12	0.0448747	49	45	15.8015	4	rs597480	11	85725824	SYTL2
							rs647912	11	85745659	SYTL2
							rs3825393	12	109445568	MYO1H
							rs429358	19	44908683	APOE
COMB345	6.03018e-12	0.0448747	49	45	15.8015	4	rs597480	11	85725824	SYTL2
							rs2041388	12	6453669	TAPBPL
							rs2244083	12	6461372	TAPBPL
							rs429358	19	44908683	APOE
COMB346	6.03018e-12	0.0448747	49	45	15.8015	4	rs9671369	14	95439983	SYNE3
							rs4905318	14	95452287	SYNE3
							rs8009219	14	102974135	CDC42BPB
							rs429358	19	44908683	APOE
COMB347	6.03018e-12	0.0448747	49	45	15.8015	4	rs9671369	14	95439983	SYNE3
							rs4905318	14	95452287	SYNE3
							rs429358	19	44908683	APOE
							rs6509975	19	55962093	NLRP8
COMB348	6.03018e-12	0.0448747	49	45	15.8015	4	rs6583546	7	48297246	ABCA13
							rs1059312	12	128794318	SLC15A4
							rs710100	14	103135940	TNFAIP2
							rs429358	19	44908683	APOE
COMB349	6.03018e-12	0.0448747	49	45	15.8015	3	rs3825569	14	100883960	MIR136, MIR432, RTL1
							rs429358	19	44908683	APOE
							rs6509975	19	55962093	NLRP8
COMB350	6.03018e-12	0.0448747	49	45	15.8015	3	rs2075800	6	31810168	HSPA1L
							rs11243339	7	154637849	DPP6
							rs429358	19	44908683	APOE
COMB351	6.03018e-12	0.0448747	49	45	15.8015	3	rs2136477	2	231012603	SPATA3
							rs429358	19	44908683	APOE
							rs6509975	19	55962093	NLRP8
COMB352	6.03018e-12	0.0448747	49	45	15.8015	3	rs2075800	6	31810168	HSPA1L
							rs4925	10	104263030	GSTO1
							rs429358	19	44908683	APOE
COMB353	6.03018e-12	0.0448747	49	45	15.8015	3	rs9283633	3	165065376	SI
							rs429358	19	44908683	APOE
							rs6509975	19	55962093	NLRP8
COMB354	6.03018e-12	0.0448747	49	45	15.8015	3	rs4925	10	104263030	GSTO1
							rs9916764	17	82050515	GPS1, RFNG
							rs429358	19	44908683	APOE
COMB355	6.03018e-12	0.0448747	49	45	15.8015	3	rs6762208	3	185613376	SENP2
							rs7149011	14	21094400	ZNF219
							rs429358	19	44908683	APOE
COMB356	6.03018e-12	0.0448747	49	45	15.8015	3	rs6468171	8	33498555	MAK16, TTI2
							rs429358	19	44908683	APOE
							rs2288876	19	48234506	CARD8
COMB357	6.03018e-12	0.0448747	49	45	15.8015	3	rs17346629	2	54959256	EML6
							rs6468171	8	33498555	MAK16, TTI2
							rs429358	19	44908683	APOE
COMB358	6.03018e-12	0.0448747	49	45	15.8015	3	rs6468171	8	33498555	MAK16, TTI2
							rs9916764	17	82050515	GPS1, RFNG
							rs429358	19	44908683	APOE
COMB359	6.03018e-12	0.0448747	49	45	15.8015	3	rs1056932	3	187729243	BCL6, LOC100131635
							rs429358	19	44908683	APOE
							rs2288876	19	48234506	CARD8
COMB360	6.03018e-12	0.0448747	49	45	15.8015	3	rs3783185	13	99866325	CLYBL, LOC101927437
							rs429358	19	44908683	APOE
							rs2288876	19	48234506	CARD8
COMB361	6.03018e-12	0.0448747	49	45	15.8015	3	rs10844253	12	32611249	FGD4
							rs4942848	13	49567208	RCBTB1
							rs429358	19	44908683	APOE
COMB362	6.03018e-12	0.0448747	49	45	15.8015	3	rs584367	1	20115560	PLA2G2D
							rs429358	19	44908683	APOE
							rs2288876	19	48234506	CARD8
COMB363	6.03018e-12	0.0448747	49	45	15.8015	3	rs1139052	16	11384290	LOC105371082, LOC400499
							rs429358	19	44908683	APOE
							rs6093935	20	44114813	JPH2
COMB364	6.03018e-12	0.0448747	49	45	15.8015	3	rs2244083	12	6461372	TAPBPL
							rs4942848	13	49567208	RCBTB1
							rs429358	19	44908683	APOE
COMB365	1.39475e-13	0.00103793	57	52	15.3484	4	rs6468171	8	33498555	MAK16, TTI2
							rs298104	12	52424719	KRT75
							rs401926	12	52428473	KRT75
							rs429358	19	44908683	APOE
COMB366	1.39475e-13	0.00103793	57	52	15.3484	3	rs4925	10	104263030	GSTO1
							rs950802	11	60385110	MS4A7
							rs429358	19	44908683	APOE
COMB367	3.14086e-13	0.00233733	56	51	14.9328	3	rs6468171	8	33498555	MAK16, TTI2
							rs950802	11	60385110	MS4A7
							rs429358	19	44908683	APOE
COMB368	3.14086e-13	0.00233733	56	51	14.9328	3	rs229587	14	64796581	SPTB
							rs429358	19	44908683	APOE
							rs2288876	19	48234506	CARD8
COMB369	3.14086e-13	0.00233733	56	51	14.9328	3	rs3761966	5	71504647	BDP1
							rs9671369	14	95439983	SYNE3
							rs429358	19	44908683	APOE
COMB370	6.13848e-15	4.56806e-05	64	58	14.9096	3	rs9283633	3	165065376	SI
							rs4925	10	104263030	GSTO1
							rs429358	19	44908683	APOE
COMB371	1.4096e-14	0.000104898	63	57	14.5294	3	rs6468171	8	33498555	MAK16, TTI2
							rs229587	14	64796581	SPTB
							rs429358	19	44908683	APOE
COMB372	7.02804e-13	0.00523005	55	50	14.5238	4	rs2732315	8	33455810	FUT10
							rs6468171	8	33498555	MAK16, TTI2
							rs229587	14	64796581	SPTB
							rs429358	19	44908683	APOE
COMB373	7.02804e-13	0.00523005	55	50	14.5238	4	rs2732315	8	33455810	FUT10
							rs6468171	8	33498555	MAK16, TTI2
							rs1626923	14	64779904	SPTB
							rs429358	19	44908683	APOE
COMB374	7.02804e-13	0.00523005	55	50	14.5238	3	rs6583546	7	48297246	ABCA13
							rs1139052	16	11384290	LOC105371082, LOC400499
							rs429358	19	44908683	APOE
COMB375	7.02804e-13	0.00523005	55	50	14.5238	3	rs2289025	2	205104495	PARD3B
							rs1139052	16	11384290	LOC105371082, LOC400499
							rs429358	19	44908683	APOE
COMB376	7.02804e-13	0.00523005	55	50	14.5238	3	rs1536207	13	45541595	ERICH6B
							rs9671369	14	95439983	SYNE3
							rs429358	19	44908683	APOE
COMB377	7.02804e-13	0.00523005	55	50	14.5238	3	rs401926	12	52428473	KRT75
							rs9916764	17	82050515	GPS1, RFNG
							rs429358	19	44908683	APOE
COMB378	7.02804e-13	0.00523005	55	50	14.5238	3	rs2244083	12	6461372	TAPBPL
							rs1536207	13	45541595	ERICH6B
							rs429358	19	44908683	APOE
COMB379	3.2155e-14	0.000239287	62	56	14.1556	3	rs6468171	8	33498555	MAK16, TTI2
							rs1626923	14	64779904	SPTB
							rs429358	19	44908683	APOE
COMB380	1.5626e-12	0.0116284	54	49	14.1213	4	rs2229857	1	154601490	ADAR
							rs9671369	14	95439983	SYNE3
							rs4905318	14	95452287	SYNE3
							rs429358	19	44908683	APOE
COMB381	1.5626e-12	0.0116284	54	49	14.1213	4	rs6468171	8	33498555	MAK16, TTI2
							rs1626923	14	64779904	SPTB
							rs229587	14	64796581	SPTB
							rs429358	19	44908683	APOE
COMB382	1.5626e-12	0.0116284	54	49	14.1213	4	rs3761966	5	71504647	BDP1
							rs9671369	14	95439983	SYNE3
							rs4905318	14	95452287	SYNE3
							rs429358	19	44908683	APOE
COMB383	1.5626e-12	0.0116284	54	49	14.1213	4	rs1536207	13	45541595	ERICH6B
							rs9671369	14	95439983	SYNE3
							rs4905318	14	95452287	SYNE3
							rs429358	19	44908683	APOE
COMB384	1.5626e-12	0.0116284	54	49	14.1213	4	rs4925	10	104263030	GSTO1
							rs156697	10	104279426	GSTO2
							rs950802	11	60385110	MS4A7
							rs429358	19	44908683	APOE
COMB385	1.5626e-12	0.0116284	54	49	14.1213	4	rs2041388	12	6453669	TAPBPL
							rs2244083	12	6461372	TAPBPL
							rs1536207	13	45541595	ERICH6B
							rs429358	19	44908683	APOE
COMB386	1.5626e-12	0.0116284	54	49	14.1213	3	rs2075800	6	31810168	HSPA1L
							rs156697	10	104279426	GSTO2
							rs429358	19	44908683	APOE
COMB387	1.5626e-12	0.0116284	54	49	14.1213	3	rs2075800	6	31810168	HSPA1L
							rs9671369	14	95439983	SYNE3
							rs429358	19	44908683	APOE
COMB388	1.5626e-12	0.0116284	54	49	14.1213	3	rs2289025	2	205104495	PARD3B
							rs2277277	11	78661490	TENM4
							rs429358	19	44908683	APOE
COMB389	1.5626e-12	0.0116284	54	49	14.1213	3	rs6762208	3	185613376	SENP2
							rs6468171	8	33498555	MAK16, TTI2
							rs429358	19	44908683	APOE
COMB390	1.5626e-12	0.0116284	54	49	14.1213	3	rs6762208	3	185613376	SENP2
							rs9671369	14	95439983	SYNE3
							rs429358	19	44908683	APOE
COMB391	1.5626e-12	0.0116284	54	49	14.1213	3	rs3736455	4	186201164	CYP4V2
							rs7149011	14	21094400	ZNF219
							rs429358	19	44908683	APOE
COMB392	1.5626e-12	0.0116284	54	49	14.1213	3	rs9671369	14	95439983	SYNE3
							rs4075254	15	85580756	AKAP13
							rs429358	19	44908683	APOE
COMB393	1.5626e-12	0.0116284	54	49	14.1213	3	rs647912	11	85745659	SYTL2
							rs10146731	14	90695517	LOC105370622, TTC7B
							rs429358	19	44908683	APOE
COMB394	1.5626e-12	0.0116284	54	49	14.1213	3	rs6468171	8	33498555	MAK16, TTI2
							rs156697	10	104279426	GSTO2
							rs429358	19	44908683	APOE
COMB395	1.5626e-12	0.0116284	54	49	14.1213	3	rs401926	12	52428473	KRT75
							rs429358	19	44908683	APOE
							rs2288876	19	48234506	CARD8
COMB396	1.5626e-12	0.0116284	54	49	14.1213	3	rs2584	8	6445503	MCPH1
							rs647912	11	85745659	SYTL2
							rs429358	19	44908683	APOE
COMB397	1.5626e-12	0.0116284	54	49	14.1213	3	rs2289025	2	205104495	PARD3B
							rs9283633	3	165065376	SI
							rs429358	19	44908683	APOE
COMB398	7.28662e-14	0.000542247	61	55	13.7879	3	rs2304725	3	10844234	SLC6A11
							rs1139052	16	11384290	LOC105371082, LOC400499
							rs429358	19	44908683	APOE
COMB399	3.45212e-12	0.0256896	53	48	13.725	4	rs6583546	7	48297246	ABCA13
							rs229587	14	64796581	SPTB
							rs710100	14	103135940	TNFAIP2
							rs429358	19	44908683	APOE
COMB400	3.45212e-12	0.0256896	53	48	13.725	4	rs9671369	14	95439983	SYNE3
							rs4075254	15	85580756	AKAP13
							rs4843075	15	85581323	AKAP13
							rs429358	19	44908683	APOE
COMB401	3.45212e-12	0.0256896	53	48	13.725	3	rs156697	10	104279426	GSTO2
							rs2297555	13	41260607	MTRF1
							rs429358	19	44908683	APOE
COMB402	3.45212e-12	0.0256896	53	48	13.725	3	rs2136477	2	231012603	SPATA3
							rs597480	11	85725824	SYTL2
							rs429358	19	44908683	APOE
COMB403	3.45212e-12	0.0256896	53	48	13.725	3	rs2136477	2	231012603	SPATA3
							rs4942848	13	49567208	RCBTB1
							rs429358	19	44908683	APOE
COMB404	3.45212e-12	0.0256896	53	48	13.725	3	rs2075800	6	31810168	HSPA1L
							rs2074589	7	122438359	CADPS2
							rs429358	19	44908683	APOE
COMB405	3.45212e-12	0.0256896	53	48	13.725	3	rs2732315	8	33455810	FUT10
							rs950802	11	60385110	MS4A7
							rs429358	19	44908683	APOE
COMB406	3.45212e-12	0.0256896	53	48	13.725	3	rs2444263	2	151455055	RIF1
							rs2304725	3	10844234	SLC6A11
							rs429358	19	44908683	APOE
COMB407	3.45212e-12	0.0256896	53	48	13.725	3	rs3217805	12	4278917	CCND2
							rs2244083	12	6461372	TAPBPL
							rs429358	19	44908683	APOE
COMB408	3.45212e-12	0.0256896	53	48	13.725	3	rs716745	11	57187371	LRRC55
							rs7149011	14	21094400	ZNF219
							rs429358	19	44908683	APOE
COMB409	3.45212e-12	0.0256896	53	48	13.725	3	rs597480	11	85725824	SYTL2
							rs3825393	12	109445568	MYO1H
							rs429358	19	44908683	APOE
COMB410	3.45212e-12	0.0256896	53	48	13.725	3	rs6468171	8	33498555	MAK16, TTI2
							rs7101919	11	5489457	OR51B5, OR52D1
							rs429358	19	44908683	APOE
COMB411	3.45212e-12	0.0256896	53	48	13.725	3	rs6468171	8	33498555	MAK16, TTI2
							rs716745	11	57187371	LRRC55
							rs429358	19	44908683	APOE
COMB412	3.45212e-12	0.0256896	53	48	13.725	3	rs1049434	1	112913923	SLC16A1
							rs9671369	14	95439983	SYNE3
							rs429358	19	44908683	APOE
COMB413	3.45212e-12	0.0256896	53	48	13.725	3	rs2584	8	6445503	MCPH1
							rs597480	11	85725824	SYTL2
							rs429358	19	44908683	APOE
COMB414	3.45212e-12	0.0256896	53	48	13.725	3	rs2289025	2	205104495	PARD3B
							rs429358	19	44908683	APOE
							rs6509975	19	55962093	NLRP8
COMB415	8.14885e-13	0.00606412	58	52	12.7204	4	rs9671369	14	95439983	SYNE3
							rs4905318	14	95452287	SYNE3
							rs1139052	16	11384290	LOC105371082, LOC400499
							rs429358	19	44908683	APOE
COMB416	8.14885e-13	0.00606412	58	52	12.7204	4	rs9671369	14	95439983	SYNE3
							rs4905318	14	95452287	SYNE3
							rs690844	17	78501837	DNAH17, DNAH17-AS1
							rs429358	19	44908683	APOE
COMB417	8.14885e-13	0.00606412	58	52	12.7204	3	rs6583546	7	48297246	ABCA13
							rs7149011	14	21094400	ZNF219
							rs429358	19	44908683	APOE
COMB418	8.14885e-13	0.00606412	58	52	12.7204	3	rs6583546	7	48297246	ABCA13
							rs8058922	16	74661180	RFWD3
							rs429358	19	44908683	APOE
COMB419	8.14885e-13	0.00606412	58	52	12.7204	3	rs6762208	3	185613376	SENP2
							rs156697	10	104279426	GSTO2
							rs429358	19	44908683	APOE
COMB420	8.14885e-13	0.00606412	58	52	12.7204	3	rs1060407	3	47916546	MAP4
							rs9671369	14	95439983	SYNE3
							rs429358	19	44908683	APOE
COMB421	8.14885e-13	0.00606412	58	52	12.7204	3	rs1626923	14	64779904	SPTB
							rs429358	19	44908683	APOE
							rs1801311	22	42090718	NDUFA6, NDUFA6-AS1
COMB422	3.49976e-14	0.000260441	65	58	12.7094	3	rs6468171	8	33498555	MAK16, TTI2
							rs401926	12	52428473	KRT75
							rs429358	19	44908683	APOE
COMB423	7.88927e-14	0.000587095	64	57	12.3854	3	rs6583546	7	48297246	ABCA13
							rs9671369	14	95439983	SYNE3
							rs429358	19	44908683	APOE
COMB424	1.79828e-12	0.0133822	57	51	12.376	4	rs2732315	8	33455810	FUT10
							rs6468171	8	33498555	MAK16, TTI2
							rs401926	12	52428473	KRT75
							rs429358	19	44908683	APOE
COMB425	1.79828e-12	0.0133822	57	51	12.376	3	rs4925	10	104263030	GSTO1
							rs1139052	16	11384290	LOC105371082, LOC400499
							rs429358	19	44908683	APOE
COMB426	1.79828e-12	0.0133822	57	51	12.376	3	rs7149011	14	21094400	ZNF219
							rs710100	14	103135940	TNFAIP2
							rs429358	19	44908683	APOE
COMB427	1.79828e-12	0.0133822	57	51	12.376	3	rs2075800	6	31810168	HSPA1L
							rs2958127	12	56720522	NACA
							rs429358	19	44908683	APOE
COMB428	1.79828e-12	0.0133822	57	51	12.376	3	rs6468171	8	33498555	MAK16, TTI2
							rs647912	11	85745659	SYTL2
							rs429358	19	44908683	APOE
COMB429	1.79828e-12	0.0133822	57	51	12.376	3	rs3013105	1	13475856	LRRC38
							rs2075800	6	31810168	HSPA1L
							rs429358	19	44908683	APOE
COMB430	1.79828e-12	0.0133822	57	51	12.376	3	rs2304704	2	189565450	SLC40A1
							rs9671369	14	95439983	SYNE3
							rs429358	19	44908683	APOE
COMB431	1.79828e-12	0.0133822	57	51	12.376	3	rs2289025	2	205104495	PARD3B
							rs9671369	14	95439983	SYNE3
							rs429358	19	44908683	APOE
COMB432	1.79828e-12	0.0133822	57	51	12.376	3	rs2289025	2	205104495	PARD3B
							rs710100	14	103135940	TNFAIP2
							rs429358	19	44908683	APOE
COMB433	1.79828e-12	0.0133822	57	51	12.376	3	rs2732315	8	33455810	FUT10
							rs229587	14	64796581	SPTB
							rs429358	19	44908683	APOE
COMB434	1.76628e-13	0.00131441	63	56	12.0667	3	rs6583546	7	48297246	ABCA13
							rs6468171	8	33498555	MAK16, TTI2
							rs429358	19	44908683	APOE
COMB435	1.76628e-13	0.00131441	63	56	12.0667	3	rs6762208	3	185613376	SENP2
							rs710100	14	103135940	TNFAIP2
							rs429358	19	44908683	APOE
COMB436	1.76628e-13	0.00131441	63	56	12.0667	3	rs2251219	3	52550770	PBRM1
							rs9671369	14	95439983	SYNE3
							rs429358	19	44908683	APOE
COMB437	3.94212e-12	0.029336	56	50	12.037	4	rs6468171	8	33498555	MAK16, TTI2
							rs597480	11	85725824	SYTL2
							rs647912	11	85745659	SYTL2
							rs429358	19	44908683	APOE
COMB438	3.94212e-12	0.029336	56	50	12.037	3	rs2251219	3	52550770	PBRM1
							rs597480	11	85725824	SYTL2
							rs429358	19	44908683	APOE
COMB439	3.94212e-12	0.029336	56	50	12.037	3	rs5864	11	7651783	PPFIBP2
							rs429358	19	44908683	APOE
							rs2074059	19	57474091	ZNF772
COMB440	3.94212e-12	0.029336	56	50	12.037	3	rs2304725	3	10844234	SLC6A11
							rs401926	12	52428473	KRT75
							rs429358	19	44908683	APOE
COMB441	3.94212e-12	0.029336	56	50	12.037	3	rs2229857	1	154601490	ADAR
							rs9671369	14	95439983	SYNE3
							rs429358	19	44908683	APOE
COMB442	3.94212e-12	0.029336	56	50	12.037	3	rs6583546	7	48297246	ABCA13
							rs7157977	14	31389002	HEATR5A
							rs429358	19	44908683	APOE
COMB443	3.94212e-12	0.029336	56	50	12.037	3	rs2297555	13	41260607	MTRF1
							rs229587	14	64796581	SPTB
							rs429358	19	44908683	APOE
COMB444	3.94212e-12	0.029336	56	50	12.037	3	rs925453	4	186258055	KLKB1
							rs6468171	8	33498555	MAK16, TTI2
							rs429358	19	44908683	APOE
COMB445	3.94212e-12	0.029336	56	50	12.037	3	rs9283633	3	165065376	SI
							rs1044856	13	42888285	EPSTI1
							rs429358	19	44908683	APOE
COMB446	3.94212e-12	0.029336	56	50	12.037	3	rs1057079	1	11145000	MTOR, MTOR-AS1
							rs4925	10	104263030	GSTO1
							rs429358	19	44908683	APOE
COMB447	3.94212e-12	0.029336	56	50	12.037	3	rs1059312	12	128794318	SLC15A4
							rs429358	19	44908683	APOE
							rs2288876	19	48234506	CARD8
COMB448	3.94212e-12	0.029336	56	50	12.037	3	rs2732315	8	33455810	FUT10
							rs1626923	14	64779904	SPTB
							rs429358	19	44908683	APOE
COMB449	3.94212e-12	0.029336	56	50	12.037	3	rs1051219	12	131753204	SFSWAP
							rs9671369	14	95439983	SYNE3
							rs429358	19	44908683	APOE
COMB450	3.94212e-12	0.029336	56	50	12.037	3	rs2041388	12	6453669	TAPBPL
							rs1536207	13	45541595	ERICH6B
							rs429358	19	44908683	APOE
COMB451	3.94212e-12	0.029336	56	50	12.037	3	rs1626923	14	64779904	SPTB
							rs429358	19	44908683	APOE
							rs1555048	22	50249918	HDAC10
COMB452	3.9274e-13	0.00292265	62	55	11.7532	3	rs6583546	7	48297246	ABCA13
							rs4925	10	104263030	GSTO1
							rs429358	19	44908683	APOE
COMB453	3.9274e-13	0.00292265	62	55	11.7532	3	rs156697	10	104279426	GSTO2
							rs1536207	13	45541595	ERICH6B
							rs429358	19	44908683	APOE
COMB454	3.9274e-13	0.00292265	62	55	11.7532	3	rs9671369	14	95439983	SYNE3
							rs690844	17	78501837	DNAH17, DNAH17-AS1
							rs429358	19	44908683	APOE
COMB455	3.9274e-13	0.00292265	62	55	11.7532	3	rs1536207	13	45541595	ERICH6B
							rs4942848	13	49567208	RCBTB1
							rs429358	19	44908683	APOE
COMB456	3.5359e-14	0.000263131	68	60	11.6379	3	rs9283633	3	165065376	SI
							rs156697	10	104279426	GSTO2
							rs429358	19	44908683	APOE
COMB457	8.67306e-13	0.00645422	61	54	11.445	4	rs6583546	7	48297246	ABCA13
							rs9671369	14	95439983	SYNE3
							rs4905318	14	95452287	SYNE3
							rs429358	19	44908683	APOE
COMB458	8.67306e-13	0.00645422	61	54	11.445	3	rs156697	10	104279426	GSTO2
							rs9671369	14	95439983	SYNE3
							rs429358	19	44908683	APOE
COMB459	8.67306e-13	0.00645422	61	54	11.445	3	rs6468171	8	33498555	MAK16, TTI2
							rs4594045	12	92871459	EEA1
							rs429358	19	44908683	APOE
COMB460	8.67306e-13	0.00645422	61	54	11.445	3	rs156697	10	104279426	GSTO2
							rs4905318	14	95452287	SYNE3
							rs429358	19	44908683	APOE
COMB461	8.67306e-13	0.00645422	61	54	11.445	3	rs2289025	2	205104495	PARD3B
							rs6583546	7	48297246	ABCA13
							rs429358	19	44908683	APOE
COMB462	8.67306e-13	0.00645422	61	54	11.445	3	rs2251219	3	52550770	PBRM1
							rs4925	10	104263030	GSTO1
							rs429358	19	44908683	APOE
COMB463	8.67306e-13	0.00645422	61	54	11.445	3	rs6468171	8	33498555	MAK16, TTI2
							rs597480	11	85725824	SYTL2
							rs429358	19	44908683	APOE
COMB464	8.67306e-13	0.00645422	61	54	11.445	3	rs11096957	4	38774869	TLR10
							rs2302777	17	40023238	MED24
							rs429358	19	44908683	APOE
COMB465	8.67306e-13	0.00645422	61	54	11.445	3	rs10999500	10	70741106	ADAMTS14
							rs1139052	16	11384290	LOC105371082, LOC400499
							rs429358	19	44908683	APOE
COMB466	1.90221e-12	0.0141556	60	53	11.1417	4	rs2251219	3	52550770	PBRM1
							rs9671369	14	95439983	SYNE3
							rs4905318	14	95452287	SYNE3
							rs429358	19	44908683	APOE
COMB467	1.90221e-12	0.0141556	60	53	11.1417	3	rs6583546	7	48297246	ABCA13
							rs11614418	12	103674033	STAB2
							rs429358	19	44908683	APOE
COMB468	1.90221e-12	0.0141556	60	53	11.1417	3	rs2229857	1	154601490	ADAR
							rs6583546	7	48297246	ABCA13
							rs429358	19	44908683	APOE
COMB469	1.90221e-12	0.0141556	60	53	11.1417	3	rs6924002	6	116793059	GPRC6A
							rs156697	10	104279426	GSTO2
							rs429358	19	44908683	APOE
COMB470	1.90221e-12	0.0141556	60	53	11.1417	3	rs9283633	3	165065376	SI
							rs429358	19	44908683	APOE
							rs2074059	19	57474091	ZNF772
COMB471	1.90221e-12	0.0141556	60	53	11.1417	3	rs1049434	1	112913923	SLC16A1
							rs6468171	8	33498555	MAK16, TTI2
							rs429358	19	44908683	APOE
COMB472	1.90221e-12	0.0141556	60	53	11.1417	3	rs2251219	3	52550770	PBRM1
							rs429358	19	44908683	APOE
							rs1555048	22	50249918	HDAC10
COMB473	1.90221e-12	0.0141556	60	53	11.1417	3	rs4103004	3	20001341	PP2D1
							rs429358	19	44908683	APOE
							rs6509975	19	55962093	NLRP8
COMB474	1.90221e-12	0.0141556	60	53	11.1417	3	rs647912	11	85745659	SYTL2
							rs2303345	14	75690265	TTLL5
							rs429358	19	44908683	APOE
COMB475	1.90221e-12	0.0141556	60	53	11.1417	3	rs1536207	13	45541595	ERICH6B
							rs1626923	14	64779904	SPTB
							rs429358	19	44908683	APOE
COMB476	1.76941e-13	0.00131674	66	58	11.0593	3	rs2136477	2	231012603	SPATA3
							rs6583546	7	48297246	ABCA13
							rs429358	19	44908683	APOE
COMB477	1.76941e-13	0.00131674	66	58	11.0593	3	rs2251219	3	52550770	PBRM1
							rs6762208	3	185613376	SENP2
							rs429358	19	44908683	APOE
COMB478	1.76941e-13	0.00131674	66	58	11.0593	3	rs4103004	3	20001341	PP2D1
							rs6468171	8	33498555	MAK16, TTI2
							rs429358	19	44908683	APOE
COMB479	2.5911e-15	1.92821e-05	77	67	10.9413	3	rs2041388	12	6453669	TAPBPL
							rs2244083	12	6461372	TAPBPL
							rs429358	19	44908683	APOE
COMB480	4.14338e-12	0.0308337	59	52	10.8433	4	rs156697	10	104279426	GSTO2
							rs9671369	14	95439983	SYNE3
							rs4905318	14	95452287	SYNE3
							rs429358	19	44908683	APOE
COMB481	4.14338e-12	0.0308337	59	52	10.8433	4	rs9283633	3	165065376	SI
							rs429358	19	44908683	APOE
							rs2074059	19	57474091	ZNF772
							rs2074060	19	57474197	ZNF772
COMB482	4.14338e-12	0.0308337	59	52	10.8433	4	rs2041388	12	6453669	TAPBPL
							rs2244083	12	6461372	TAPBPL
							rs401926	12	52428473	KRT75
							rs429358	19	44908683	APOE
COMB483	4.14338e-12	0.0308337	59	52	10.8433	4	rs11096955	4	38774485	TLR10
							rs11096957	4	38774869	TLR10
							rs2302777	17	40023238	MED24
							rs429358	19	44908683	APOE
COMB484	4.14338e-12	0.0308337	59	52	10.8433	3	rs5864	11	7651783	PPFIBP2
							rs229587	14	64796581	SPTB
							rs429358	19	44908683	APOE
COMB485	4.14338e-12	0.0308337	59	52	10.8433	3	rs843971	1	153304946	PGLYRP3
							rs1042073	3	46443472	LTF
							rs429358	19	44908683	APOE
COMB486	4.14338e-12	0.0308337	59	52	10.8433	3	rs2247341	4	1699589	SLBP
							rs6468171	8	33498555	MAK16, TTI2
							rs429358	19	44908683	APOE
COMB487	4.14338e-12	0.0308337	59	52	10.8433	3	rs7101919	11	5489457	OR51B5, OR52D1
							rs950802	11	60385110	MS4A7
							rs429358	19	44908683	APOE
COMB488	4.14338e-12	0.0308337	59	52	10.8433	3	rs722575	5	40998132	C7, MROH2B
							rs4925	10	104263030	GSTO1
							rs429358	19	44908683	APOE
COMB489	4.14338e-12	0.0308337	59	52	10.8433	3	rs2304725	3	10844234	SLC6A11
							rs6762208	3	185613376	SENP2
							rs429358	19	44908683	APOE
COMB490	4.14338e-12	0.0308337	59	52	10.8433	3	rs2229857	1	154601490	ADAR
							rs2277277	11	78661490	TENM4
							rs429358	19	44908683	APOE
COMB491	4.14338e-12	0.0308337	59	52	10.8433	3	rs6762208	3	185613376	SENP2
							rs429358	19	44908683	APOE
							rs2074059	19	57474091	ZNF772
COMB492	4.14338e-12	0.0308337	59	52	10.8433	3	rs14059	9	7799605	TMEM261
							rs2241714	19	41363486	B9D2, TMEM91
							rs429358	19	44908683	APOE
COMB493	4.14338e-12	0.0308337	59	52	10.8433	3	rs2732315	8	33455810	FUT10
							rs401926	12	52428473	KRT75
							rs429358	19	44908683	APOE
COMB494	4.14338e-12	0.0308337	59	52	10.8433	3	rs1059312	12	128794318	SLC15A4
							rs429358	19	44908683	APOE
							rs6509975	19	55962093	NLRP8
COMB495	4.14338e-12	0.0308337	59	52	10.8433	3	rs9671369	14	95439983	SYNE3
							rs429358	19	44908683	APOE
							rs1801311	22	42090718	NDUFA6, NDUFA6-AS1
COMB496	4.14338e-12	0.0308337	59	52	10.8433	3	rs1049434	1	112913923	SLC16A1
							rs6762208	3	185613376	SENP2
							rs429358	19	44908683	APOE
COMB497	4.14338e-12	0.0308337	59	52	10.8433	3	rs1049434	1	112913923	SLC16A1
							rs1139052	16	11384290	LOC105371082, LOC400499
							rs429358	19	44908683	APOE
COMB498	4.14338e-12	0.0308337	59	52	10.8433	3	rs2230655	6	26033277	HIST1H2AB, HIST1H3B
							rs429358	19	44908683	APOE
							rs2074059	19	57474091	ZNF772
COMB499	3.35529e-14	0.00024969	71	62	10.8168	3	rs6583546	7	48297246	ABCA13
							rs229587	14	64796581	SPTB
							rs429358	19	44908683	APOE
COMB500	3.91645e-13	0.0029145	65	57	10.7773	3	rs6583546	7	48297246	ABCA13
							rs1626923	14	64779904	SPTB
							rs429358	19	44908683	APOE
COMB501	3.91645e-13	0.0029145	65	57	10.7773	3	rs722575	5	40998132	C7, MROH2B
							rs156697	10	104279426	GSTO2
							rs429358	19	44908683	APOE
COMB502	9.69335e-16	7.21349e-06	81	70	10.6261	2	rs2075800	6	31810168	HSPA1L
							rs429358	19	44908683	APOE
COMB503	7.50868e-14	0.000558772	70	61	10.5498	3	rs401926	12	52428473	KRT75
							rs1626923	14	64779904	SPTB
							rs429358	19	44908683	APOE
COMB504	8.60773e-13	0.0064056	64	56	10.5	3	rs6762208	3	185613376	SENP2
							rs401926	12	52428473	KRT75
							rs429358	19	44908683	APOE
COMB505	8.60773e-13	0.0064056	64	56	10.5	3	rs2251219	3	52550770	PBRM1
							rs1626923	14	64779904	SPTB
							rs429358	19	44908683	APOE
COMB506	8.60773e-13	0.0064056	64	56	10.5	3	rs1536207	13	45541595	ERICH6B
							rs429358	19	44908683	APOE
							rs4801296	19	56190953	ZSCAN5B
COMB507	2.22868e-15	1.65851e-05	80	69	10.3764	2	rs7149011	14	21094400	ZNF219
							rs429358	19	44908683	APOE
COMB508	2.22868e-15	1.65851e-05	80	69	10.3764	2	rs429358	19	44908683	APOE
							rs2288876	19	48234506	CARD8
COMB509	2.22868e-15	1.65851e-05	80	69	10.3764	2	rs2041388	12	6453669	TAPBPL
							rs429358	19	44908683	APOE
COMB510	2.22868e-15	1.65851e-05	80	69	10.3764	2	rs2244083	12	6461372	TAPBPL
							rs429358	19	44908683	APOE
COMB511	1.87851e-12	0.0139793	63	55	10.2273	4	rs298104	12	52424719	KRT75
							rs401926	12	52428473	KRT75
							rs1626923	14	64779904	SPTB
							rs429358	19	44908683	APOE
COMB512	1.87851e-12	0.0139793	63	55	10.2273	3	rs848291	2	58161560	FANCL
							rs6583546	7	48297246	ABCA13
							rs429358	19	44908683	APOE
COMB513	1.87851e-12	0.0139793	63	55	10.2273	3	rs690844	17	78501837	DNAH17, DNAH17-AS1
							rs429358	19	44908683	APOE
							rs16995685	20	158934	DEFB127
COMB514	1.87851e-12	0.0139793	63	55	10.2273	3	rs6583546	7	48297246	ABCA13
							rs7101919	11	5489457	OR51B5, OR52D1
							rs429358	19	44908683	APOE
COMB515	1.87851e-12	0.0139793	63	55	10.2273	3	rs6583546	7	48297246	ABCA13
							rs597480	11	85725824	SYTL2
							rs429358	19	44908683	APOE
COMB516	1.87851e-12	0.0139793	63	55	10.2273	3	rs1536207	13	45541595	ERICH6B
							rs229587	14	64796581	SPTB
							rs429358	19	44908683	APOE
COMB517	3.67943e-13	0.00273812	68	59	10.0294	3	rs6583546	7	48297246	ABCA13
							rs156697	10	104279426	GSTO2
							rs429358	19	44908683	APOE
COMB518	3.67943e-13	0.00273812	68	59	10.0294	3	rs9671369	14	95439983	SYNE3
							rs710100	14	103135940	TNFAIP2
							rs429358	19	44908683	APOE
COMB519	3.67943e-13	0.00273812	68	59	10.0294	2	rs17689863	2	75655272	MRPL19
							rs429358	19	44908683	APOE
COMB520	4.07063e-12	0.0302923	62	54	9.95902	3	rs156697	10	104279426	GSTO2
							rs950802	11	60385110	MS4A7
							rs429358	19	44908683	APOE
COMB521	4.07063e-12	0.0302923	62	54	9.95902	3	rs6762208	3	185613376	SENP2
							rs6583546	7	48297246	ABCA13
							rs429358	19	44908683	APOE
COMB522	4.07063e-12	0.0302923	62	54	9.95902	3	rs4930979	12	31495891	DENND5B
							rs1139052	16	11384290	LOC105371082, LOC400499
							rs429358	19	44908683	APOE
COMB523	4.07063e-12	0.0302923	62	54	9.95902	3	rs4103004	3	20001341	PP2D1
							rs716745	11	57187371	LRRC55
							rs429358	19	44908683	APOE
COMB524	4.07063e-12	0.0302923	62	54	9.95902	3	rs1056932	3	187729243	BCL6, LOC100131635
							rs6583546	7	48297246	ABCA13
							rs429358	19	44908683	APOE
COMB525	4.07063e-12	0.0302923	62	54	9.95902	3	rs2289025	2	205104495	PARD3B
							rs1536207	13	45541595	ERICH6B
							rs429358	19	44908683	APOE
COMB526	4.07063e-12	0.0302923	62	54	9.95902	3	rs1422698	5	75147306	ANKRD31
							rs4925	10	104263030	GSTO1
							rs429358	19	44908683	APOE
COMB527	6.736e-14	0.000501272	73	63	9.92389	3	rs6583546	7	48297246	ABCA13
							rs710100	14	103135940	TNFAIP2
							rs429358	19	44908683	APOE
COMB528	8.05682e-13	0.00599563	67	58	9.77589	3	rs401926	12	52428473	KRT75
							rs9671369	14	95439983	SYNE3
							rs429358	19	44908683	APOE
COMB529	8.05682e-13	0.00599563	67	58	9.77589	3	rs6583546	7	48297246	ABCA13
							rs1059312	12	128794318	SLC15A4
							rs429358	19	44908683	APOE
COMB530	2.05925e-16	1.53243e-06	91	77	9.66667	2	rs6468171	8	33498555	MAK16, TTI2
							rs429358	19	44908683	APOE
COMB531	1.75144e-12	0.0130337	66	57	9.52661	4	rs9671369	14	95439983	SYNE3
							rs4905318	14	95452287	SYNE3
							rs710100	14	103135940	TNFAIP2
							rs429358	19	44908683	APOE
COMB532	1.75144e-12	0.0130337	66	57	9.52661	4	rs9671369	14	95439983	SYNE3
							rs4905318	14	95452287	SYNE3
							rs429358	19	44908683	APOE
							rs395503	19	55857848	NLRP4
COMB533	1.75144e-12	0.0130337	66	57	9.52661	3	rs156697	10	104279426	GSTO2
							rs710100	14	103135940	TNFAIP2
							rs429358	19	44908683	APOE
COMB534	1.75144e-12	0.0130337	66	57	9.52661	3	rs2251219	3	52550770	PBRM1
							rs229587	14	64796581	SPTB
							rs429358	19	44908683	APOE
COMB535	1.75144e-12	0.0130337	66	57	9.52661	3	rs3749380	3	6861609	GRM7
							rs6468171	8	33498555	MAK16, TTI2
							rs429358	19	44908683	APOE
COMB536	3.30817e-15	2.46184e-05	85	72	9.31953	2	rs429358	19	44908683	APOE
							rs6509975	19	55962093	NLRP8
COMB537	3.77979e-12	0.028128	65	56	9.28148	4	rs11556924	7	130023655	ZC3HC1
							rs9671369	14	95439983	SYNE3
							rs4905318	14	95452287	SYNE3
							rs429358	19	44908683	APOE
COMB538	3.77979e-12	0.028128	65	56	9.28148	3	rs6583546	7	48297246	ABCA13
							rs11774384	8	473693	TDRP
							rs429358	19	44908683	APOE
COMB539	3.77979e-12	0.028128	65	56	9.28148	3	rs4103004	3	20001341	PP2D1
							rs597480	11	85725824	SYTL2
							rs429358	19	44908683	APOE
COMB540	7.17216e-13	0.0053373	70	60	9.2069	3	rs6762208	3	185613376	SENP2
							rs229587	14	64796581	SPTB
							rs429358	19	44908683	APOE
COMB541	7.17216e-13	0.0053373	70	60	9.2069	2	rs6185	8	25423283	GNRH1
							rs429358	19	44908683	APOE
COMB542	7.40344e-22	5.50941e-12	158	121	8.97838	1	rs429358	19	44908683	APOE
COMB543	1.55457e-12	0.0115686	69	59	8.97607	3	rs6583546	7	48297246	ABCA13
							rs10999500	10	70741106	ADAMTS14
							rs429358	19	44908683	APOE
COMB544	1.86049e-15	1.38452e-05	91	76	8.76533	3	rs9671369	14	95439983	SYNE3
							rs4905318	14	95452287	SYNE3
							rs429358	19	44908683	APOE
COMB545	1.86049e-15	1.38452e-05	91	76	8.76533	2	rs6762208	3	185613376	SENP2
							rs429358	19	44908683	APOE
COMB546	1.86049e-15	1.38452e-05	91	76	8.76533	2	rs1139052	16	11384290	LOC105371082, LOC400499
							rs429358	19	44908683	APOE
COMB547	5.78594e-16	4.30571e-06	95	79	8.75515	2	rs9671369	14	95439983	SYNE3
							rs429358	19	44908683	APOE
COMB548	3.34457e-12	0.0248892	68	58	8.74915	3	rs6583546	7	48297246	ABCA13
							rs10849133	12	4720833	GALNT8, LOC101929549
							rs429358	19	44908683	APOE
COMB549	3.34457e-12	0.0248892	68	58	8.74915	3	rs950802	11	60385110	MS4A7
							rs2303345	14	75690265	TTLL5
							rs429358	19	44908683	APOE
COMB550	3.34457e-12	0.0248892	68	58	8.74915	3	rs9671369	14	95439983	SYNE3
							rs429358	19	44908683	APOE
							rs395503	19	55857848	NLRP4
COMB551	3.75296e-14	0.000279283	82	69	8.68081	2	rs9916764	17	82050515	GPS1, RFNG
							rs429358	19	44908683	APOE
COMB552	3.75296e-14	0.000279283	82	69	8.68081	2	rs2584	8	6445503	MCPH1
							rs429358	19	44908683	APOE
COMB553	1.28699e-14	9.57737e-05	86	72	8.6044	2	rs4942848	13	49567208	RCBTB1
							rs429358	19	44908683	APOE
COMB554	1.32939e-15	9.8929e-06	94	78	8.55612	2	rs4925	10	104263030	GSTO1
							rs429358	19	44908683	APOE
COMB555	1.32191e-12	0.00983724	72	61	8.53518	2	rs6320	7	155070910	HTR5A, HTR5A-AS1
							rs429358	19	44908683	APOE
COMB556	8.29966e-14	0.000617634	81	68	8.47578	2	rs2070171	2	68386577	PLEK
							rs429358	19	44908683	APOE
COMB557	2.87151e-14	0.000213689	85	71	8.40408	3	rs597480	11	85725824	SYTL2
							rs647912	11	85745659	SYTL2
							rs429358	19	44908683	APOE
COMB558	9.52585e-15	7.08884e-05	89	74	8.36732	2	rs647912	11	85745659	SYTL2
							rs429358	19	44908683	APOE
COMB559	2.83779e-12	0.0211179	71	60	8.32288	3	rs14059	9	7799605	TMEM261
							rs401926	12	52428473	KRT75
							rs429358	19	44908683	APOE
COMB560	2.83779e-12	0.0211179	71	60	8.32288	3	rs2031532	13	49506710	PHF11
							rs4942848	13	49567208	RCBTB1
							rs429358	19	44908683	APOE
COMB561	2.83779e-12	0.0211179	71	60	8.32288	3	rs401926	12	52428473	KRT75
							rs229587	14	64796581	SPTB
							rs429358	19	44908683	APOE
COMB562	1.75204e-16	1.30381e-06	104	85	8.30827	2	rs6583546	7	48297246	ABCA13
							rs429358	19	44908683	APOE
COMB563	1.82098e-13	0.00135512	80	67	8.27452	3	rs2732315	8	33455810	FUT10
							rs6468171	8	33498555	MAK16, TTI2
							rs429358	19	44908683	APOE
COMB564	2.10711e-15	1.56804e-05	96	79	8.19224	2	rs1626923	14	64779904	SPTB
							rs429358	19	44908683	APOE
COMB565	2.1288e-14	0.000158419	88	73	8.17411	2	rs2304725	3	10844234	SLC6A11
							rs429358	19	44908683	APOE
COMB566	6.84085e-15	5.09074e-05	92	76	8.17	2	rs597480	11	85725824	SYTL2
							rs429358	19	44908683	APOE
COMB567	6.04584e-12	0.0449912	70	59	8.11422	3	rs156697	10	104279426	GSTO2
							rs401926	12	52428473	KRT75
							rs429358	19	44908683	APOE
COMB568	6.04584e-12	0.0449912	70	59	8.11422	3	rs9671369	14	95439983	SYNE3
							rs2302777	17	40023238	MED24
							rs429358	19	44908683	APOE
COMB569	6.04584e-12	0.0449912	70	59	8.11422	2	rs1047626	4	42001653	SLC30A9
							rs429358	19	44908683	APOE
COMB570	4.71822e-14	0.000351115	87	72	7.98462	2	rs3783185	13	99866325	CLYBL, LOC101927437
[truncated: 171 more rows]
